# Supplementary material for: Untargeted metabolomics in Anectocillus roxburghii with habitat heterogeneity and the key abiotic factors affecting its active ingredients
Source: Front Plant Sci. 2024 Mar 8;15:1368880. doi: 10.3389/fpls.2024.1368880 (PMC10964796; doi:10.3389/fpls.2024.1368880)
Supplement: Supplementary Table 1 — Mass spectrometry ion pairs and voltage conditions. [file Table_1.xlsx]

## Sheet: Sheet1
Table 1 Mass spectrometry ion pairs and voltage conditions
Compound	Ionization mode	Q1	Q3	DP (V)	EP (V)	CE (V)	CXP (V)
naringin	ESI+	273.1	152.9	111	10	30	13	quantify
	ESI+	273.1	147.1	110	10	29	13	qualitative
tangeretin	ESI+	373.4	342.9	131	10	39	15	quantify
	ESI+	373.4	357.9	131	10	28	15	qualitative
nobiletin	ESI+	403.6	373.1	132	10	36	13	quantify
	ESI+	403.6	388.1	128	10	29	13	qualitative
narcissin	ESI+	625.1	316.9	171	10	25	15	quantify
	ESI+	625.1	479	171	10	17	15	qualitative
rutin	ESI-	608.7	300.1	-286	-10	-44	-15	quantify
	ESI-	608.7	151.1	-286	-10	-54	-15	qualitative
phloretin	ESI-	273.5	166.8	-134	-10	-22	-15	quantify
	ESI-	273.5	122.8	-137	-10	-31	-15	qualitative
kaempferol	ESI-	284.6	116.9	-147	-10	-56	-15	quantify
	ESI-	284.6	159	-146	-10	-42	-15	qualitative
quercetin	ESI-	300.5	150.8	-129	-10	-28	-15	quantify
	ESI-	300.5	178.9	-112	-10	-24	-15	qualitative
hesperetin	ESI-	300.9	163.6	-123	-10	-35	-15	quantify
	ESI-	300.9	135.9	-138	-10	-37	-15	qualitative
isorhamnetin	ESI-	314.5	150.8	-153	-10	-38	-15	qualitative
	ESI-	314.5	299.9	-155	-10	-37	-15	quantify
quercetin-7-O-glucoside	ESI-	462.9	300.9	-284	-10	-35	-15	quantify
	ESI-	462.9	151.1	-294	-10	-32	-15	qualitative
isorhamnetin-3-O-glucoside	ESI-	477	313.9	-297	-10	-37	-15	quantify
	ESI-	477	271	-294	-10	-38	-15	qualitative
nicotiflorin	ESI-	593.1	284.8	-200	-10	-42	-15	quantify
	ESI-	593.1	254.8	-205	-10	-65	-15	qualitative
