# Supplementary material for: Untargeted metabolomics in Anectocillus roxburghii with habitat heterogeneity and the key abiotic factors affecting its active ingredients
Source: Front Plant Sci. 2024 Mar 8;15:1368880. doi: 10.3389/fpls.2024.1368880 (PMC10964796; doi:10.3389/fpls.2024.1368880)
Supplement: Supplementary Table 2 — The habitat climatic parameters of five regions. [file Table_2.xlsx]

## Sheet: Sheet1
Table 2 The habitat climatic parameters of five regions
Region	Longitude (°E)	Latitude (°N)	Annual average temperature (℃)	Annual average humidity (%)	Annual average rainfall (mm/h)	Altitude (m)
Nanping	118.177	26.641	20.89	71.8	0.1332	850
Youxi	118.189	26.17	20.78	71.62	0.1255	450
Longyan	117.029	25.091	19.85	76.78	0.1617	350
Dehua	118.238	25.489	19.42	76.82	0.1664	800
Yongchun	118.294	25.321	20.75	75.04	0.1482	650
