# Supplementary material for: Untargeted metabolomics in Anectocillus roxburghii with habitat heterogeneity and the key abiotic factors affecting its active ingredients
Source: Front Plant Sci. 2024 Mar 8;15:1368880. doi: 10.3389/fpls.2024.1368880 (PMC10964796; doi:10.3389/fpls.2024.1368880)
Supplement: Supplementary Table 3 — Compounds information identified by metabolomics. [file Table_3.xlsx]

## Sheet: Sheet1
Table 3 Compounds information identified by metabolomics
Metabolite ID	Ion Mode	RT	Molecular Weight	Formula	Name	Delta Mass Da	Delta Mass ppm	Match	Level	Database
0.77_137.04770	POS	0.77	137.048	C7 H7 N O2	Trigonelline	1.81869e-05	0.132705	86.127	level1	NA
0.796_174.01616	NEG	0.796	174.016	C6 H6 O6	Dehydroascorbic acid	-0.000282049	-1.62082	64.5886	level1	NA
0.8_344.13139	NEG	0.8	344.131	C12 H24 O11	Maltitol	-0.000474476	-1.37876	82.4037	level1	NA
0.827_358.11042	NEG	0.827	358.11	C12 H22 O12	Lactobionic acid	-0.000710736	-1.98468	90.786	level1	NA
0.828_136.03713	NEG	0.828	136.037	C4 H8 O5	D-erythronic acid	-4.02465e-05	-0.29585	82.9097	level1	NA
0.84_130.12190	POS	0.84	130.122	C5 H14 N4	Agmatine	5.51203e-05	0.423605	82.1938	level1	NA
0.857_342.11549	NEG	0.857	342.115	C12 H22 O11	D-(+)-trehalose	-0.000722069	-2.1106	94.6812	level1	NA
0.896_102.03161	NEG	0.896	102.032	C4 H6 O3	2-ketobutyric acid	-8.48333e-05	-0.831441	81.8394	level1	NA
0.993_123.03196	NEG	0.993	123.032	C6 H5 N O2	Nicotinic acid	-7.06287e-05	-0.574068	84.775	level1	NA
1.01_116.01090	NEG	1.01	116.011	C4 H4 O4	Fumaric acid	-6.08668e-05	-0.524664	76.9754	level1	NA
1.097_347.06285	POS	1.097	347.063	C10 H14 N5 O7 P	Adenosine 5′-monophosphate	-0.000232473	-0.669828	70.8745	level1	NA
1.101_192.02676	NEG	1.101	192.027	C6 H8 O7	Citric acid	-0.000245705	-1.27953	89.7565	level1	NA
1.132_135.05465	POS	1.132	135.055	C5 H5 N5	Adenine	0.000151569	1.12228	69.9822	level1	NA
1.163_118.02658	NEG	1.163	118.027	C4 H6 O4	Succinic acid	-2.62851e-05	-0.222705	90.2336	level1	NA
1.165_151.04959	POS	1.165	151.05	C5 H5 N5 O	Guanine	0.000179749	1.19	74.1968	level1	NA
1.173_179.07970	POS	1.173	179.08	C6 H13 N O5	D-(+)-glucosamine	0.000326078	1.82086	67.3588	level1	NA
1.191_180.06317	NEG	1.191	180.063	C6 H12 O6	L-sorbose	-0.000214938	-1.19368	93.8359	level1	NA
1.255_188.11634	POS	1.255	188.116	C8 H16 N2 O3	N-α-acetyl-l-lysine	0.000251219	1.33545	68.6412	level1	NA
1.276_131.09481	POS	1.276	131.095	C6 H13 N O2	L-isoleucine	0.000184712	1.409	85.3158	level1	NA
1.283_137.08428	POS	1.283	137.084	C8 H11 N O	Tyramine	0.000211559	1.54328	83.0515	level1	NA
1.763_137.04792	POS	1.763	137.048	C7 H7 N O2	Trigonelline hcl	0.000243604	1.77751	82.9539	level1	NA
10.086_316.05826	POS	10.086	316.058	C16 H12 O7	Isorhamnetin	-4.16471e-05	-0.13177	94.9602	level1	NA
10.309_344.08922	NEG	10.309	344.089	C18 H16 O7	Eupatilin	-0.000385705	-1.12094	82.6994	level1	NA
10.425_330.07362	NEG	10.425	330.074	C17 H14 O7	Aurantio-obtusin	-0.000328662	-0.995723	66.1376	level1	NA
10.426_330.07391	POS	10.426	330.074	C17 H14 O7	Iristectorigenin b	-4.52276e-05	-0.137023	83.5067	level1	NA
11.045_256.07310	NEG	11.045	256.073	C15 H12 O4	Pinocembrin	-0.000455714	-1.77962	67.8275	level1	NA
12.054_402.13159	POS	12.054	402.132	C21 H22 O8	Nobiletin	0.00011854	0.294778	92.6571	level1	NA
12.18_244.11005	POS	12.18	244.11	C15 H16 O3	Linderalactone	0.000109522	0.44866	88.5389	level1	NA
12.372_502.32833	NEG	12.372	502.328	C30 H46 O6	Medicagenic acid	-0.00111251	-2.21471	88.1113	level1	NA
12.669_236.17776	POS	12.669	236.178	C15 H24 O2	Curdione	0.00013353	0.565378	81.1563	level1	NA
12.675_314.07903	POS	12.675	314.079	C17 H14 O6	Pectolinarigenin	-4.6352e-06	-0.0147581	79.8344	level1	NA
12.919_372.12093	POS	12.919	372.121	C20 H20 O7	Tangeretin	2.97705e-05	0.0800021	91.6412	level1	NA
13.093_210.12585	POS	13.093	210.126	C12 H18 O3	Trans-jasmonic acid	0.00025628	1.21965	73.9119	level1	NA
13.282_488.34927	NEG	13.282	488.349	C30 H48 O5	Bayogenin	-0.000907503	-1.8583	70.5401	level1	NA
13.515_288.17256	POS	13.515	288.173	C18 H24 O3	Estriol	1.28788e-05	0.0446914	71.141	level1	NA
13.687_300.09975	POS	13.687	300.1	C17 H16 O5	4',7-di-o-methylnaringenin	-2.49635e-05	-0.0831841	63.0975	level1	NA
14.014_372.19376	POS	14.014	372.194	C22 H28 O5	Veraguensin	8.18315e-05	0.219863	88.8426	level1	NA
14.981_170.13096	POS	14.981	170.131	C10 H18 O2	Delta-decalactone	0.000276418	1.62474	62.8431	level1	NA
15.545_468.32326	NEG	15.545	468.323	C30 H44 O4	Glabrolide	-0.000704086	-1.50342	75.1898	level1	NA
15.645_470.33874	NEG	15.645	470.339	C30 H46 O4	18 β-glycyrrhetintic acid	-0.000868469	-1.84647	75.0943	level1	NA
18.379_278.22449	POS	18.379	278.224	C18 H30 O2	Α-linolenic acid	-8.70939e-05	-0.313035	93.9237	level1	NA
19.523_454.34496	POS	19.523	454.345	C30 H46 O3	Ursonic acid	0.000269467	0.593089	85.4883	level1	NA
22.263_442.38078	POS	22.263	442.381	C30 H50 O2	Betulin	-0.000305461	-0.690492	70.1338	level1	NA
22.51_456.35948	NEG	22.51	456.359	C30 H48 O3	Oleanolic acid	-0.000866163	-1.89798	66.6156	level1	NA
22.783_384.33931	POS	22.783	384.339	C27 H44 O	7-dehydrocholesterol	9.55848e-05	0.248699	84.9662	level1	NA
3.511_332.11033	NEG	3.511	332.11	C13 H18 O7	D(-)-salicin	46.0051	160798	76.7517	level1	NA
3.654_204.08972	NEG	3.654	204.09	C11 H12 N2 O2	L-tryptophan	-0.000157564	-0.772034	93.0517	level1	NA
3.988_346.16273	POS	3.988	346.163	C16 H26 O8	Jasminoside b	-4.22402e-05	-0.122024	92.7069	level1	NA
4.178_328.11546	NEG	4.178	328.115	C15 H20 O8	Androsin	-0.000357405	-1.08926	68.3502	level1	NA
4.91_788.20001	POS	4.91	788.2	C33 H40 O22	Quercetin-3-o-β-d-glucose-7-o-β-d-gentiobioside	-0.00111638	-1.41636	86.7803	level1	NA
4.971_180.04224	NEG	4.971	180.042	C9 H8 O4	Caffeic acid	-1.85864e-05	-0.103234	79.4028	level1	NA
5.034_180.07890	POS	5.034	180.079	C10 H12 O3	Isopropyl 4-hydroxybenzoate	0.000256491	1.42433	63.9072	level1	NA
5.074_356.11057	NEG	5.074	356.111	C16 H20 O9	Gentiopicrin	-0.000163906	-0.460266	65.0444	level1	NA
5.762_610.15302	POS	5.762	610.153	C27 H30 O16	2''-o-β-l-galactopyranosylorientin	-0.000365328	-0.598748	68.4708	level1	NA
6.028_759.29340	POS	6.028	759.293	C34 H46 O18	(-)-syringaresinol di-o-glucoside	17.025	22936.4	77.8444	level1	NA
6.282_176.04747	POS	6.282	176.047	C10 H8 O3	4-methylumbelliferone	0.0001275	0.724235	62.5318	level1	NA
6.287_624.16824	POS	6.287	624.168	C28 H32 O16	Isorhamnetin-3-o-nehesperidine	-0.000792669	-1.26996	86.6727	level1	NA
6.671_464.09478	NEG	6.671	464.095	C21 H20 O12	Isoquercitrin	-0.000693997	-1.49538	96.2497	level1	NA
6.96_594.15816	NEG	6.96	594.158	C27 H30 O15	Kaempferol-3-o-rutinoside	-0.000314342	-0.529055	95.5508	level1	NA
7.017_520.19382	NEG	7.017	520.194	C26 H32 O11	Pinoresinol 4-o-glucoside	-0.000639785	-1.2299	87.9056	level1	NA
7.073_624.16904	POS	7.073	624.169	C28 H32 O16	Narcissoside	9.19976e-06	0.0147392	93.5303	level1	NA
7.163_420.14221	POS	7.163	420.142	C21 H24 O9	Rhaponticin	0.000173016	0.411803	75.1857	level1	NA
7.175_448.09996	NEG	7.175	448.1	C21 H20 O11	Astragalin	-0.000597924	-1.33435	94.0264	level1	NA
7.275_448.10087	POS	7.275	448.101	C21 H20 O11	Kaempferol-7-o-β-d-glucopyranoside	0.00030577	0.682368	89.9077	level1	NA
7.384_188.10482	NEG	7.384	188.105	C9 H16 O4	Azelaic acid	-3.69302e-05	-0.196328	91.2661	level1	NA
7.983_160.07341	NEG	7.983	160.073	C7 H12 O4	3,3-dimethylglutaric acid	-0.000143864	-0.898734	74.3181	level1	NA
8.048_492.12744	POS	8.048	492.127	C23 H24 O12	Aurantio-obtusin β-d-glucoside	0.000663721	1.34868	79.3967	level1	NA
8.056_624.20656	NEG	8.056	624.207	C29 H36 O15	Methyl hesperidin	0.00113634	1.82045	72.3456	level1	NA
8.373_258.08927	POS	8.373	258.089	C15 H14 O4	Rhapontigenin	6.42477e-05	0.248936	74.9724	level1	NA
8.728_302.04222	NEG	8.728	302.042	C15 H10 O7	Morin	-0.000433746	-1.43604	94.9569	level1	NA
9.184_622.18955	POS	9.184	622.19	C29 H34 O15	Pectolinarin	-0.00022375	-0.359617	80.4861	level1	NA
9.489_272.06853	POS	9.489	272.069	C15 H12 O5	Naringenin chalcone	5.40639e-05	0.198714	85.0233	level1	NA
0.685_566.05479	NEG	0.685	566.055	C15 H24 N2 O17 P2	Uridine 5'-diphosphogalactose	-0.00022901	-0.404573	91.5494	level2	mzCloud
0.692_146.10557	POS	0.692	146.106	C6 H14 N2 O2	L-lysine	4.36668e-05	0.298872	87.409	level2	mzCloud
0.692_260.02914	NEG	0.692	260.029	C6 H13 O9 P	D-mannose 6-phosphate	-0.000582549	-2.24032	93.5793	level2	mzCloud
0.701_172.01365	NEG	0.701	172.014	C3 H9 O6 P	Glycerol 3-phosphate	-2.39244e-05	-0.139084	77.6038	level2	mzCloud
0.703_155.06952	POS	0.703	155.07	C6 H9 N3 O2	L-histidine	3.97087e-05	0.25607	95.9137	level2	mzCloud
0.705_133.03755	POS	0.705	133.038	C4 H7 N O4	L-aspartic acid	4.54131e-05	0.341355	92.7287	level2	mzCloud
0.717_188.15250	POS	0.717	188.153	C9 H20 N2 O2	N6,n6,n6-trimethyl-l-lysine	2.14853e-05	0.114191	96.4431	level2	mzCloud
0.734_132.05339	NEG	0.734	132.053	C4 H8 N2 O3	3-ureidopropionic acid	-0.00010155	-0.769006	67.4848	level2	mzCloud
0.747_119.05818	NEG	0.747	119.058	C4 H9 N O3	Threonine	-6.38841e-05	-0.536579	87.2579	level2	mzCloud
0.749_454.10695	POS	0.749	454.107	C20 H24 N4 O4 S	N-[5,10-dioxo-1-(2-thienylacetyl)dodecahydrodipyrrolo[1,2-a:3',2'-e][1,4]diazepin-7-yl]cyclopropanecarboxamide	37.9551	91205	69.888	level2	mzCloud
0.767_161.10514	POS	0.767	161.105	C7 H15 N O3	L(-)-carnitine	-5.15923e-05	-0.32024	97.2023	level2	mzCloud
0.768_364.07645	POS	0.768	364.076	C16 H17 Cl N4 O2 S	2-(tert-butyl)-6-[(4-chlorophenyl)sulfonyl]pyrazolo[1,5-a]pyrimidin-7-amine	0.000376129	1.03311	67.6008	level2	mzCloud
0.786_143.09425	POS	0.786	143.094	C7 H13 N O2	Dl-stachydrine	-0.00037975	-2.65384	81.0143	level2	mzCloud
0.786_229.08821	POS	0.786	229.088	C9 H15 N3 O2 S	L-ergothioneine	-0.000288317	-1.25854	93.7709	level2	mzCloud
0.791_145.08511	POS	0.791	145.085	C5 H11 N3 O2	4-guanidinobutyric acid	-1.23667e-05	-0.0852378	74.5975	level2	mzCloud
0.793_112.01604	NEG	0.793	112.016	C5 H4 O3	2-furoic acid	-6.6109e-06	-0.0590175	76.5853	level2	mzCloud
0.794_130.02652	NEG	0.794	130.027	C5 H6 O4	Mesaconic acid	-8.75491e-05	-0.673317	63.0645	level2	mzCloud
0.811_131.09465	POS	0.811	131.095	C6 H13 N O2	Isoleucine	2.09571e-05	0.159863	82.8388	level2	mzCloud
0.816_146.10566	POS	0.816	146.106	C6 H14 N2 O2	Dl-lysine	0.000131834	0.902321	88.7063	level2	mzCloud
0.819_129.04248	NEG	0.819	129.042	C5 H7 N O3	4-oxoproline	-0.000114857	-0.890074	90.062	level2	mzCloud
0.819_302.04024	POS	0.819	302.04	C15 H10 O7	Robinetin	-0.00241344	-7.99038	69.8263	level2	mzCloud
0.827_174.11171	POS	0.827	174.112	C6 H14 N4 O2	Dl-arginine	3.85912e-05	0.221646	93.9622	level2	mzCloud
0.841_150.05258	NEG	0.841	150.053	C5 H10 O5	D-(-)-lyxose	-0.000241496	-1.60941	96.2718	level2	mzCloud
0.851_147.05306	NEG	0.851	147.053	C5 H9 N O4	L-glutamic acid	-0.000100969	-0.686617	68.2641	level2	NA
0.867_196.05813	NEG	0.867	196.058	C6 H12 O7	Gluconic acid	-0.000168567	-0.859778	90.3874	level2	mzCloud
0.868_128.04728	POS	0.868	128.047	C6 H8 O3	4,5-dimethyl-3-hydroxy-2,5-dihydro-2-furanone	-6.33588e-05	-0.494808	68.2777	level2	NA
0.88_364.09746	POS	0.88	364.097	C12 H22 O11	D-(+)-maltose	21.9812	64250.8	85.2393	level2	mzCloud
0.896_129.07897	POS	0.896	129.079	C6 H11 N O2	Pipecolic acid	-1.03224e-05	-0.0799696	75.2047	level2	mzCloud
0.904_382.06719	POS	0.904	382.067	C14 H15 F3 N4 O2 S	N1-(2-methoxy-5-methylphenyl)-2-{[4-methyl-5-(trifluoromethyl)-4h-1,2,4-triazol-3-yl]thio}acetamide	21.9804	61042	67.8863	level2	mzCloud
0.905_131.05854	POS	0.905	131.059	C5 H9 N O3	L-hydroxyproline	0.000298362	2.27656	72.2076	level2	NA
0.912_182.07880	NEG	0.912	182.079	C6 H14 O6	D-(-)-mannitol	-0.000233419	-1.28197	84.0851	level2	mzCloud
0.929_226.06872	NEG	0.929	226.069	C6 H12 O6	D-(+)-galactose	46.0053	255495	94.0442	level2	mzCloud
0.988_126.03181	POS	0.988	126.032	C6 H6 O3	Phloroglucinol	0.000117614	0.933211	85.1153	level2	mzCloud
0.988_134.02144	NEG	0.988	134.021	C4 H6 O5	Dl-malic acid	-8.49961e-05	-0.634197	97.8072	level2	mzCloud
1.002_132.05365	POS	1.002	132.054	C4 H8 N2 O3	Asparagine	0.000159581	1.20845	89.5732	level2	mzCloud
1.01_359.14261	POS	1.01	359.143	C12 H22 O11	Α-lactose	17.0264	49767.9	90.4557	level2	mzCloud
1.018_350.06158	POS	1.018	350.062	C13 H11 F3 N4 O3	5-methyl-n'-({[3-(trifluoromethyl)anilino]carbonyl}oxy)isoxazole-3-carboximidamide	21.9833	67006.1	75.1013	level2	mzCloud
1.054_302.04025	POS	1.054	302.04	C15 H10 O7	Herbacetin	-0.00239798	-7.93922	69.6956	level2	NA
1.082_129.07917	POS	1.082	129.079	C6 H11 N O2	Nipecotic acid	0.000194438	1.50635	68.8595	level2	mzCloud
1.085_281.11104	POS	1.085	281.111	C11 H15 N5 O4	N6-me-adenosine	-0.00136301	-4.84864	62.0186	level2	mzCloud
1.095_612.15138	POS	1.095	612.151	C20 H32 N6 O12 S2	L-glutathione oxidized	-0.000581739	-0.950319	88.3895	level2	mzCloud
1.098_112.01598	NEG	1.098	112.016	C5 H4 O3	3-furoic acid	-6.17876e-05	-0.551596	86.747	level2	mzCloud
1.098_174.01619	NEG	1.098	174.016	C6 H6 O6	Cis-aconitic acid	-0.000252647	-1.45186	75.8429	level2	mzCloud
1.099_307.08314	NEG	1.099	307.083	C10 H17 N3 O6 S	L-glutathione (reduced)	-0.000662558	-2.15758	83.1692	level2	mzCloud
1.099_663.10918	POS	1.099	663.109	C21 H27 N7 O14 P2	Nicotinamide adenine dinucleotide (nad+)	6.2536e-05	0.0943073	86.602	level2	mzCloud
1.132_164.04757	POS	1.132	164.048	C9 H8 O3	2-hydroxycinnamic acid	0.000224577	1.36898	91.2167	level2	mzCloud
1.133_181.07430	POS	1.133	181.074	C9 H11 N O3	L-tyrosine	0.000409859	2.26349	92.7618	level2	mzCloud
1.133_267.09670	POS	1.133	267.097	C10 H13 N5 O4	Adenosine	-5.7402e-05	-0.214911	98.4388	level2	mzCloud
1.152_136.10025	POS	1.152	136.1	C8 H12 N2	Tetramethylpyrazine	0.000200774	1.47519	64.3148	level2	NA
1.152_189.10027	POS	1.152	189.1	C8 H15 N O4	2-aminooctanedioic acid	0.000161656	0.854868	92.7883	level2	mzCloud
1.16_192.06331	NEG	1.16	192.063	C7 H12 O6	D-(-)-quinic acid	-7.94415e-05	-0.413621	65.6244	level2	mzCloud
1.165_283.09155	POS	1.165	283.092	C10 H13 N5 O5	Guanosine	-0.000119513	-0.422172	88.0511	level2	NA
1.226_251.10186	POS	1.226	251.102	C10 H13 N5 O3	2'-deoxyadenosine	1.70334e-05	0.0678347	90.6146	level2	mzCloud
1.268_178.04756	NEG	1.268	178.048	C6 H10 O6	Δ-gluconic acid δ-lactone	-0.000178221	-1.00097	83.7861	level2	mzCloud
1.304_504.16773	NEG	1.304	504.168	C18 H32 O16	Manninotriose	-0.00130134	-2.58115	77.3688	level2	NA
1.331_180.06322	NEG	1.331	180.063	C6 H12 O6	D-(+)-glucose	-0.00016513	-0.917068	96.7141	level2	mzCloud
1.379_228.14754	POS	1.379	228.148	C11 H20 N2 O3	Prolylleucine	0.000144125	0.631717	74.0989	level2	mzCloud
1.4_220.08500	POS	1.4	220.085	C11 H12 N2 O3	L-5-hydroxytryptophan	0.000210023	0.954282	61.6454	level2	mzCloud
1.475_149.04800	POS	1.475	149.048	C5 H11 N O2 S	Methionine	-0.00304545	-20.4323	90.7959	level2	mzCloud
1.524_161.06914	POS	1.524	161.069	C6 H13 N O5	Kanosamine	-18.0102	-100571	64.5402	level2	mzCloud
1.608_148.03702	NEG	1.608	148.037	C5 H8 O5	Δ-ribono-1,4-lactone	-0.000148751	-1.00482	70.89	level2	mzCloud
1.642_130.02661	NEG	1.642	130.027	C5 H6 O4	Citraconic acid	3.70771e-06	0.028515	85.9998	level2	mzCloud
1.731_126.04311	POS	1.731	126.043	C5 H6 N2 O2	1h-imidazole-1-acetic acid	0.000181945	1.44352	73.8863	level2	NA
1.734_214.13194	POS	1.734	214.132	C10 H18 N2 O3	Valylproline	0.000194407	0.907885	88.5408	level2	mzCloud
1.734_242.08987	NEG	1.734	242.09	C10 H14 N2 O5	Thymidine	-0.000398061	-1.64427	86.0357	level2	mzCloud
1.846_336.14180	NEG	1.846	336.142	C14 H24 N2 O5	N-({(2r,3s,4r,5s)-3,4-dihydroxy-5-[2-(isopropylamino)-2-oxoethyl]tetrahydro-2-furanyl}methyl)cyclopropanecarboxamide	35.9733	119844	64.2809	level2	mzCloud
1.885_148.05269	POS	1.885	148.053	C9 H8 O2	Dihydrocoumarin	0.000256899	1.73519	73.2867	level2	NA
1.893_165.07922	POS	1.893	165.079	C9 H11 N O2	L-phenylalanine	0.00024131	1.46178	94.3278	level2	mzCloud
10.081_284.16188	NEG	10.081	284.162	C15 H24 O5	Dihydroartemisinin	-0.000491531	-1.72976	79.4005	level2	NA
10.082_248.14134	POS	10.082	248.141	C15 H20 O3	Parthenolide	9.65116e-05	0.388938	74.4779	level2	NA
10.093_372.25078	NEG	10.093	372.251	C20 H36 O6	19(r)-hydroxy prostaglandin f1α	-0.000412504	-1.10813	67.2926	level2	mzCloud
10.139_166.06325	POS	10.139	166.063	C9 H10 O3	Paeonol	0.000257783	1.55232	79.517	level2	NA
10.24_254.05799	POS	10.24	254.058	C15 H10 O4	Rubiadin	8.33703e-05	0.328155	75.7942	level2	NA
10.338_232.11017	POS	10.338	232.11	C14 H16 O3	Fraxinellone	0.000223263	0.961884	84.2814	level2	NA
10.41_352.22254	POS	10.41	352.223	C20 H34 O6	6-ketoprostaglandin f1α	-18.013	-48652.8	60.4214	level2	mzCloud
10.419_320.12559	NEG	10.419	320.126	C17 H20 O6	Mycophenolic acid	-0.000395095	-1.23419	69.7999	level2	mzCloud
10.441_358.10525	POS	10.441	358.105	C19 H18 O7	Gardenin b	-4.2583e-06	-0.0118912	84.1869	level2	NA
10.516_248.17773	POS	10.516	248.178	C16 H26 O3	Tetranor-12r-hete	-18.0105	-67660.7	81.8247	level2	mzCloud
10.533_244.11005	POS	10.533	244.11	C15 H16 O3	3-[2-(3-hydroxyphenyl)ethyl]-5-methoxyphenol	0.000103955	0.425854	93.3252	level2	mzCloud
10.548_330.24019	NEG	10.548	330.24	C18 H34 O5	(15z)-9,12,13-trihydroxy-15-octadecenoic acid	-0.00043805	-1.32646	89.1573	level2	mzCloud
10.646_296.14132	POS	10.646	296.141	C19 H20 O3	(4e)-1,7-bis(4-hydroxyphenyl)-4-hepten-3-one	8.00115e-05	0.27018	71.3405	level2	mzCloud
10.662_284.10489	POS	10.662	284.105	C17 H16 O4	Flavokawain b	3.34796e-05	0.117843	80.0121	level2	NA
10.663_250.19340	POS	10.663	250.193	C16 H26 O2	Opeo	0.000118869	0.47511	81.8078	level2	mzCloud
10.672_348.19126	POS	10.672	348.191	C18 H30 O5	2,3-dinor-11β-prostaglandin f2α	21.9819	67386	81.5056	level2	mzCloud
10.726_279.14705	POS	10.726	279.147	C15 H21 N O4	Metalaxyl	-9.16967e-06	-0.0328489	91.1003	level2	mzCloud
10.742_230.15144	NEG	10.742	230.151	C12 H22 O4	Dodecanedioic acid	-0.000373685	-1.62365	86.5867	level2	mzCloud
10.757_195.92475	NEG	10.757	195.925	C6 H3 Cl3 O	2,4,5-trichlorophenol	-0.000197442	-1.00774	67.6978	level2	mzCloud
10.772_358.27151	NEG	10.772	358.272	C20 H38 O5	13,14-dihydro prostaglandin f1α	-0.000410487	-1.14574	70.0469	level2	mzCloud
10.795_216.15160	POS	10.795	216.152	C15 H20 O	Hexylcinnamaldehyde	0.000187117	0.865676	61.3104	level2	NA
10.816_332.19832	NEG	10.816	332.198	C20 H30 O5	Prostaglandin k2	-18.011	-51429.2	82.9598	level2	mzCloud
10.891_330.18268	NEG	10.891	330.183	C20 H26 O4	3,3'-diisopropyl-6,6'-dimethyl-2,2',5,5'-biphenyltetrol	-0.000433447	-1.31275	60.8808	level2	mzCloud
10.891_330.18295	POS	10.891	330.183	C20 H26 O4	(1r,4as)-7-(2-hydroxypropan-2-yl)-1,4a-dimethyl-9-oxo-3,4,10,10a-tetrahydro-2h-phenanthrene-1-carboxylic acid	-0.00015603	-0.472557	88.1797	level2	mzCloud
10.909_306.12852	NEG	10.909	306.129	C20 H18 O3	1,1,1-tris(p-hydroxyphenyl)ethane	0.00292852	9.56641	69.1997	level2	mzCloud
10.926_234.16209	POS	10.926	234.162	C15 H24 O3	2-(8-hydroxy-4a,8-dimethyldecahydro-2-naphthalenyl)acrylic acid	-18.0105	-71421.1	87.713	level2	mzCloud
10.937_502.31310	NEG	10.937	502.313	C26 H40 N4 O3	N-{[(1s,4s,6s)-6-isopropyl-3-methyl-4-{2-oxo-2-[4-(2-pyridinyl)-1-piperazinyl]ethyl}-2-cyclohexen-1-yl]methyl}-3-methoxypropanamide	46.0031	100815	70.1227	level2	mzCloud
10.964_378.20186	POS	10.964	378.202	C21 H30 O6	6 β-hydroxycortisol	-0.00238269	-6.30002	62.472	level2	mzCloud
11.052_210.12583	POS	11.052	210.126	C12 H18 O3	Jasmonic acid	0.000236663	1.12629	79.6761	level2	mzCloud
11.057_356.25587	NEG	11.057	356.256	C20 H36 O5	8-isoprostaglandin f1α	-0.000405626	-1.13858	66.3615	level2	mzCloud
11.119_394.23316	POS	11.119	394.233	C23 H32 N4 O3	1-(4-methyl-1-piperazinyl)-2-[(3r,4s)-3-{[5-(phenoxymethyl)-1,2-oxazol-3-yl]methyl}-4-piperidinyl]ethanone	-18.0143	-43697.7	66.5029	level2	mzCloud
11.232_488.27562	POS	11.232	488.276	C27 H38 N4 O3	1-(4-acetyl-1-piperazinyl)-2-[(3r,4s)-3-({5-[4-(2-methyl-2-propanyl)phenyl]-1,2-oxazol-3-yl}methyl)-4-piperidinyl]ethanone	21.9812	47140.2	71.4898	level2	mzCloud
11.257_157.14691	POS	11.257	157.147	C9 H19 N O	2,2,6,6-tetramethyl-4-piperidinol	0.000241722	1.53819	68.8292	level2	mzCloud
11.268_432.25052	NEG	11.268	432.251	C25 H36 N2 O2	N-({(1s,4s,6s)-4-[2-(cyclopentylamino)-2-oxoethyl]-6-isopropyl-3-methyl-2-cyclohexen-1-yl}methyl)benzamide	35.9728	90776.9	61.6293	level2	mzCloud
11.276_535.40935	POS	11.276	535.409	C28 H57 N O8	21-amino-3,20-dihydroxy-2-docosanyl hexopyranoside	0.000934213	1.74486	92.7656	level2	mzCloud
11.298_394.19685	POS	11.298	394.197	C20 H28 N4 O3	{(2r,4s,5r)-5-[3-(2-furyl)-1-methyl-1h-pyrazol-5-yl]-1-azabicyclo[2.2.2]oct-2-yl}methyl isopropylcarbamate	21.9807	59053.6	68.137	level2	mzCloud
11.302_362.20694	POS	11.302	362.207	C21 H30 O5	Cortisol	-0.00238479	-6.58402	62.4173	level2	mzCloud
11.331_364.22259	POS	11.331	364.223	C22 H30 N4 O2	N-{[(2r,4s,5r)-5-(3-cyclopentyl-1-methyl-1h-pyrazol-5-yl)-1-azabicyclo[2.2.2]oct-2-yl]methyl}-2-furamide	-18.0143	-47128.6	63.4107	level2	mzCloud
11.362_350.20692	POS	11.362	350.207	C20 H30 O5	Andrographolide	-0.00240718	-6.87355	75.5935	level2	mzCloud
11.478_242.09440	POS	11.478	242.094	C15 H14 O3	Α-lapachone	0.000107295	0.443194	63.4191	level2	mzCloud
11.493_262.11818	POS	11.493	262.118	C15 H18 O4	1-(5,8-dimethoxy-2,2-dimethyl-2h-chromen-6-yl)ethanone	-0.00232793	-8.88116	70.0545	level2	mzCloud
11.496_225.12685	POS	11.496	225.127	C14 H15 N3	Cyprodinil	0.000248875	1.10549	95.4222	level2	mzCloud
11.548_266.15121	NEG	11.548	266.151	C15 H22 O4	1,9b-dihydroxy-6,6,9a-trimethyl-5,5a,6,7,8,9,9a,9b-octahydronaphtho[1,2-c]furan-3(1h)-one	-0.000595597	-2.23781	62.3926	level2	mzCloud
11.633_764.50386	POS	11.633	764.504	C43 H72 O11	Narasin	-0.00360402	-4.71418	67.6606	level2	mzCloud
11.655_342.11572	NEG	11.655	342.116	C12 H22 O11	Sucrose	-0.00048774	-1.42565	93.26	level2	NA
11.656_286.21390	NEG	11.656	286.214	C16 H30 O4	Hexadecanedioic acid	-0.000504447	-1.76248	87.4896	level2	NA
11.673_241.27707	POS	11.673	241.277	C16 H35 N	Bis(2-ethylhexyl) amine	0.000123509	0.511896	63.9426	level2	mzCloud
11.804_284.06798	NEG	11.804	284.068	C16 H12 O5	Emodin-3-methyl ether/physcion	-0.000497267	-1.75052	80.2791	level2	NA
11.833_440.20251	POS	11.833	440.203	C21 H30 N4 O5	N2-{[(3r,4r,5r)-4,5-dihydroxy-3-{[(4-methylphenyl)carbamoyl]amino}-1-cyclohexen-1-yl]carbonyl}-d-leucinamide	21.9809	52558	76.2914	level2	mzCloud
11.924_374.20930	POS	11.924	374.209	C22 H30 O5	Methylprednisolone	-2.0421e-05	-0.0545709	63.9028	level2	mzCloud
12.01_276.17245	POS	12.01	276.172	C17 H24 O3	Shogaol	-9.56842e-05	-0.346465	77.7917	level2	mzCloud
12.053_294.21947	POS	12.053	294.219	C18 H30 O3	13(s)-hotre	-2.77181e-05	-0.0942089	92.0035	level2	mzCloud
12.103_386.17299	POS	12.103	386.173	C22 H26 O6	Bis(methylbenzylidene)sorbitol	5.16001e-05	0.133619	95.6703	level2	mzCloud
12.13_242.09438	POS	12.13	242.094	C15 H14 O3	Β-lapachone	8.80404e-05	0.363662	69.0878	level2	mzCloud
12.14_308.19831	NEG	12.14	308.198	C18 H30 O5	2,3-dinor prostaglandin e1	-18.011	-55213.1	78.3523	level2	mzCloud
12.181_266.15185	POS	12.181	266.152	C15 H22 O4	Verrucarol	4.52762e-05	0.170114	60.1389	level2	mzCloud
12.184_294.18259	NEG	12.184	294.183	C17 H26 O4	6-gingerol	-0.000521958	-1.77426	85.0958	level2	NA
12.195_178.09964	POS	12.195	178.1	C11 H14 O2	Butyl benzoate	0.000256417	1.43974	85.6341	level2	mzCloud
12.234_392.21754	POS	12.234	392.218	C21 H30 N4 O2	2-{(3r,4s)-3-[(5-butyl-1,2-oxazol-3-yl)methyl]-4-piperidinyl}-n-(3-pyridinylmethyl)acetamide	21.9807	59369.2	73.8508	level2	mzCloud
12.271_250.15980	NEG	12.271	250.16	C12 H26 O3 S	1-dodecanesulfonic acid	-0.000468194	-1.87158	89.0124	level2	mzCloud
12.294_318.21937	POS	12.294	318.219	C20 H30 O3	Isosteviol	-0.000128607	-0.404145	82.6225	level2	NA
12.297_336.22961	NEG	12.297	336.23	C20 H32 O4	5-(4-carboxy-3-methylbutyl)-1,4a-dimethyl-6-methylenedecahydro-1-naphthalenecarboxylic acid	-0.000450229	-1.33905	75.9782	level2	mzCloud
12.298_328.16503	POS	12.298	328.165	C18 H26 O4	N-pentyl isopentyl phthalate	21.9819	71793.4	64.7002	level2	mzCloud
12.361_194.13098	POS	12.361	194.131	C12 H18 O2	Sedanolide	0.000301	1.5505	81.0386	level2	mzCloud
12.384_320.15993	POS	12.384	320.16	C16 H26 O5	3,14-dihydro-15-keto-tetranor prostaglandin e2	21.9819	73720.7	84.099	level2	mzCloud
12.414_376.18619	POS	12.414	376.186	C21 H28 O6	8-hydroxy-2,7,7,11,15-pentamethyl-5,12,14-trioxapentacyclo[9.8.0.02,8.04,6.013,18]nonadec-13(18)-ene-3,17-dione	-0.00239952	-6.37849	65.415	level2	mzCloud
12.427_342.28817	POS	12.427	342.288	C12 H22 O11	Lactulose	0.171962	502.641	92.7007	level2	NA
12.437_334.21396	NEG	12.437	334.214	C20 H30 O4	13,14-dihydro-15-keto prostaglandin a2	-0.00045217	-1.35293	75.8079	level2	mzCloud
12.437_334.21427	POS	12.437	334.214	C20 H30 O4	2-hydroxy-4,5',8a'-trimethyl-1'-oxo-4-vinyloctahydro-1'h-spiro[cyclopentane-1,2'-naphthalene]-5'-carboxylic acid	-0.000140287	-0.41975	88.8524	level2	mzCloud
12.532_312.22954	NEG	12.532	312.23	C18 H32 O4	(9z,12z)-6,8-dihydroxy-9,12-octadecadienoic acid	-0.000523909	-1.67796	63.0963	level2	mzCloud
12.552_236.14144	POS	12.552	236.141	C14 H22 O4	(+/-)-c75	-18.0104	-70864.6	66.2784	level2	mzCloud
12.695_171.16255	POS	12.695	171.163	C10 H21 N O	Decanamide	0.000232691	1.35948	83.8003	level2	mzCloud
12.699_239.14241	POS	12.699	239.142	C15 H17 N3	1,3-di-o-tolylguanidine	0.000164528	0.687994	65.4202	level2	mzCloud
12.712_408.24887	POS	12.712	408.249	C21 H38 O6	3-methoxy prostaglandin f1α	21.982	56908.9	77.4036	level2	mzCloud
12.728_486.33354	NEG	12.728	486.334	C30 H46 O5	Quillaic acid	-0.000984322	-2.02396	80.9675	level2	NA
12.77_190.13603	POS	12.77	190.136	C13 H18 O	Heptanophenone	0.00026426	1.38985	70.9833	level2	mzCloud
12.829_303.10076	POS	12.829	303.101	C16 H12 F3 N3	10-methyl-7-(trifluoromethyl)-5,6-dihydrobenzo[h]pyrazolo[5,1-b]quinazoline	0.00242357	7.996	64.3541	level2	mzCloud
12.891_302.18817	POS	12.891	302.188	C19 H26 O3	2-methoxyestradiol	-2.48027e-05	-0.0820772	69.8213	level2	mzCloud
12.939_327.24092	POS	12.939	327.241	C18 H33 N O4	9-nitrooleate	-4.13773e-05	-0.126443	61.9051	level2	mzCloud
12.945_375.03100	POS	12.945	375.031	C15 H16 Cl3 N3 O2	Prochloraz	0.000194521	0.518681	95.0692	level2	mzCloud
12.986_298.15980	NEG	12.986	298.16	C16 H26 O5	Artemether	-0.018219	-61.1009	90.1737	level2	NA
12.989_316.20386	POS	12.989	316.204	C20 H28 O3	Cafestol	1.26507e-05	0.0400079	78.5016	level2	mzCloud
13.014_317.27367	POS	13.014	317.274	C21 H35 N O	(2e,4e,9z)-1-(piperidin-1-yl)hexadeca-2,4,9-trien-1-one	0.00180537	5.69028	65.4667	level2	mzCloud
13.02_233.17818	POS	13.02	233.178	C15 H23 N O	Meptazinol	0.000211504	0.907049	73.2394	level2	mzCloud
13.062_266.15460	NEG	13.062	266.155	C12 H26 O4 S	Dodecyl sulfate	-0.000584269	-2.19522	89.1973	level2	mzCloud
13.094_304.20378	POS	13.094	304.204	C19 H28 O3	7α-hydroxytestosterone	-6.65492e-05	-0.218765	71.9339	level2	mzCloud
13.106_364.22258	POS	13.106	364.223	C21 H32 O5	20 β-dihydrocortisol	-0.00239692	-6.58089	65.3525	level2	mzCloud
13.303_236.17771	POS	13.303	236.178	C15 H24 O2	Dihydroartemisinic acid	8.50425e-05	0.360078	81.2607	level2	NA
13.303_314.24524	NEG	13.303	314.245	C18 H34 O4	(+/-)9,10-dihydroxy-12z-octadecenoic acid	-0.000474438	-1.50977	91.7649	level2	mzCloud
13.325_414.20435	POS	13.325	414.204	C24 H30 O6	Bis(4-ethylbenzylidene)sorbitol	0.000109026	0.263218	91.7373	level2	mzCloud
13.325_452.16044	POS	13.325	452.16	C24 H24 N2 O7	3-{[4-(1,3-benzodioxol-5-ylmethyl)piperazino]carbonyl}-6,7-dimethoxy-2h-chromen-2-one	0.00208469	4.61054	61.7278	level2	mzCloud
13.326_134.07316	POS	13.326	134.073	C9 H10 O	2,4-dimethylbenzaldehyde	-6.41054e-06	-0.0478138	85.4703	level2	mzCloud
13.431_336.22772	POS	13.431	336.228	C20 H34 O5	15-keto prostaglandin f1α	-18.0129	-50849.3	67.1024	level2	mzCloud
13.432_166.06324	POS	13.432	166.063	C9 H10 O3	Ethylparaben	0.000249797	1.50423	86.8514	level2	NA
13.432_194.09460	POS	13.432	194.095	C11 H14 O3	4-ethoxy ethylbenzoate	0.000304571	1.56919	90.201	level2	mzCloud
13.493_270.08858	NEG	13.493	270.089	C16 H14 O4	Cardamoni	-0.000633362	-2.34501	92.5152	level2	NA
13.597_334.21198	POS	13.597	334.212	C20 H30 O4	(3e)-3-(hydroxymethyl)-2-oxo-5-[(1s,8as)-5,5,8a-trimethyl-2-methylenedecahydro-1-naphthalenyl]-3-pentenoic acid	-0.00242777	-7.2641	70.6444	level2	mzCloud
13.651_373.28273	POS	13.651	373.283	C20 H36 O5	8-isoprostaglandin f1β	17.0265	47792.7	62.7828	level2	mzCloud
13.755_492.27257	NEG	13.755	492.273	C28 H36 N4 O4	N-{[(2r,4s,5s)-5-{[4-(2-methoxyphenyl)-1-piperazinyl]methyl}-1-azabicyclo[2.2.2]oct-2-yl]methyl}-1,3-benzodioxole-5-carboxamide	-0.00108121	-2.19636	60.7101	level2	mzCloud
13.765_406.23326	POS	13.765	406.233	C22 H32 N4 O2	N-({(1s,4s,6s)-6-isopropyl-3-methyl-4-[2-oxo-2-(1-pyrrolidinyl)ethyl]-2-cyclohexen-1-yl}methyl)-2-pyrazinecarboxamide	21.9807	57203.9	79.4058	level2	mzCloud
13.791_336.22961	NEG	13.791	336.23	C20 H32 O4	16,17-dihydroxykauran-18-oic acid	-0.000446081	-1.32671	86.0019	level2	mzCloud
13.799_334.21200	POS	13.799	334.212	C20 H32 O5	15-keto prostaglandin e1	-18.013	-51140.5	67.9309	level2	mzCloud
13.804_312.22960	NEG	13.804	312.23	C18 H32 O4	(+/-)9-hpode	-0.000460974	-1.47639	92.1083	level2	mzCloud
13.86_344.19631	POS	13.86	344.196	C21 H28 O4	Nor-9-carboxy-δ9-thc	-0.00244725	-7.11	60.2426	level2	mzCloud
14.032_336.22963	POS	14.032	336.23	C20 H34 O5	Prostaglandin h1	-18.011	-50843.9	71.2954	level2	mzCloud
14.127_334.21157	NEG	14.127	334.212	C20 H30 O4	Bicyclo prostaglandin e2	-0.00283495	-8.48243	61.3007	level2	mzCloud
14.129_377.29302	POS	14.129	377.293	C23 H39 N O3	Arachidonoyl serinol	3.03388e-05	0.0804117	66.8639	level2	mzCloud
14.187_326.19112	NEG	14.187	326.191	C18 H30 O3 S	4-dodecylbenzenesulfonic acid	-0.000447322	-1.37135	80.5042	level2	mzCloud
14.212_354.20721	NEG	14.212	354.207	C23 H46 O2	Tricosanoic acid	-0.142571	-402.346	92.8713	level2	NA
14.296_316.20340	NEG	14.296	316.203	C20 H30 O4	13,14-dihydro-15-keto prostaglandin j2	-18.011	-53890.6	79.0954	level2	mzCloud
14.354_342.18066	POS	14.354	342.181	C21 H26 O4	9-phenyl-1-(2,4,6-trihydroxyphenyl)-1-nonanone	-0.00245401	-7.17164	66.7875	level2	mzCloud
14.386_360.19128	POS	14.386	360.191	C21 H28 O5	Cortisone	-0.0023984	-6.65864	65.9721	level2	mzCloud
14.443_530.26302	POS	14.443	530.263	C32 H36 N4 O2	{(2r,4s,5r)-5-[1-methyl-3-(2-naphthyl)-1h-pyrazol-5-yl]-1-azabicyclo[2.2.2]oct-2-yl}methyl (4-isopropylphenyl)carbamate	21.9792	43242	65.4115	level2	mzCloud
14.474_220.14657	POS	14.474	220.147	C14 H20 O2	2,6-di-tert-butyl-1,4-benzoquinone	0.000235344	1.06903	65.8397	level2	mzCloud
14.477_348.22983	NEG	14.477	348.23	C21 H32 O4	(1s,4ar,5s)-5-[(3e)-5-methoxy-3-methyl-5-oxo-3-penten-1-yl]-1,4a-dimethyl-6-methylenedecahydro-1-naphthalenecarboxylic acid	-0.000230621	-0.662266	67.7797	level2	mzCloud
14.494_256.24036	POS	14.494	256.24	C16 H32 O2	Pentadecanoic acid methyl ester	0.000130045	0.507513	72.504	level2	NA
14.55_442.22597	POS	14.55	442.226	C28 H30 N2 O3	Rhodamine 6g	0.000328487	0.742804	94.2491	level2	mzCloud
14.557_316.26089	NEG	14.557	316.261	C17 H34 O2	Methyl hexadecanoate	46.005	170228	91.5923	level2	NA
14.605_394.27203	POS	14.605	394.272	C23 H38 O5	2-(14,15-epoxyeicosatrienoyl) glycerol	0.000108827	0.27602	83.6645	level2	mzCloud
14.621_250.19341	POS	14.621	250.193	C16 H26 O2	Clareolide	0.000129163	0.516252	85.071	level2	NA
14.627_314.18810	POS	14.627	314.188	C20 H26 O3	Kahweol	-9.81269e-05	-0.312319	82.0196	level2	NA
14.649_266.13008	NEG	14.649	266.13	C18 H18 O2	Magnolol	-0.000600376	-2.25594	70.6481	level2	NA
14.711_294.18600	NEG	14.711	294.186	C14 H30 O4 S	Myristyl sulfate	-0.000482036	-1.63854	92.1958	level2	mzCloud
14.814_300.20890	POS	14.814	300.209	C20 H30 O3	(+/-)8-hepe	-18.0106	-56598	74.9097	level2	mzCloud
14.821_126.03182	NEG	14.821	126.032	C6 H6 O3	Pyrogallol	0.000126412	1.00302	92.4154	level2	NA
14.824_180.06324	NEG	14.824	180.063	C6 H12 O6	D-(+)-mannose	-0.000143738	-0.798265	91.1119	level2	mzCloud
14.829_242.20344	POS	14.829	242.203	C13 H26 O3	10-propoxydecanoic acid	12.0152	52197.5	72.6691	level2	mzCloud
14.889_418.23321	POS	14.889	418.233	C25 H30 N4 O2	2-methoxy-n-({(2r,4s,5r)-5-[1-methyl-3-(2-naphthyl)-1h-pyrazol-5-yl]-1-azabicyclo[2.2.2]oct-2-yl}methyl)acetamide	-0.00366309	-8.75841	60.4935	level2	mzCloud
14.94_297.26681	POS	14.94	297.267	C18 H35 N O2	2-aminooctadec-4-yne-1,3-diol	3.05696e-05	0.102836	90.7956	level2	mzCloud
14.978_218.16733	POS	14.978	218.167	C15 H22 O	(+)-nootkatone	0.000260172	1.19254	86.133	level2	NA
14.986_292.20396	POS	14.986	292.204	C18 H28 O3	9s,13r-12-oxophytodienoic acid	0.000111744	0.382419	92.2376	level2	mzCloud
15.053_334.21398	NEG	15.053	334.214	C20 H32 O5	8-iso-15-keto-prostaglandin-f2β	-18.011	-51134.9	75.2472	level2	mzCloud
15.077_292.20345	NEG	15.077	292.203	C18 H30 O4	13(s)-hpotre	-18.011	-58059.7	75.6453	level2	mzCloud
15.113_306.21939	POS	15.113	306.219	C17 H32 O3	16-heptadecyne-1,2,4-triol	21.9842	77345.3	67.0817	level2	mzCloud
15.25_274.19329	POS	15.25	274.193	C18 H28 O3	12-oxo phytodienoic acid	-18.0106	-61637	94.4018	level2	mzCloud
15.254_234.16211	POS	15.254	234.162	C15 H24 O3	Ageratriol	-18.0104	-71421.1	92.6462	level2	mzCloud
15.269_296.23471	NEG	15.269	296.235	C18 H32 O3	(+/-)9-hode	-0.000430734	-1.45403	82.8253	level2	mzCloud
15.273_318.21907	NEG	15.273	318.219	C20 H32 O4	Prostaglandin f2α 1-11-lactone	-18.011	-53567.5	83.9226	level2	mzCloud
15.278_300.20888	POS	15.278	300.209	C20 H28 O2	Isotretinoin	-4.75279e-05	-0.158316	86.7652	level2	mzCloud
15.371_278.22443	POS	15.371	278.224	C18 H30 O2	Α-eleostearic acid	-0.000149479	-0.537261	97.2705	level2	mzCloud
15.425_299.28261	POS	15.425	299.283	C18 H37 N O2	D-sphingosine	0.000182509	0.60982	94.0695	level2	mzCloud
15.43_317.29318	POS	15.43	317.293	C18 H39 N O3	2-amino-1,3,4-octadecanetriol	0.000184565	0.581688	76.1911	level2	mzCloud
15.442_484.35434	NEG	15.442	484.354	C31 H48 O4	Dehydrotumulosic acid	-0.000923134	-1.9059	89.7318	level2	NA
15.519_336.26644	POS	15.519	336.266	C21 H38 O4	1-linoleoyl glycerol	-18.0106	-50837.5	97.7037	level2	mzCloud
15.523_308.23520	POS	15.523	308.235	C20 H30 O2	Eicosapentaenoic acid	6.01062	19887.9	73.2804	level2	mzCloud
15.568_360.22748	POS	15.568	360.227	C22 H32 O4	Cannabigerolic acid	-0.00258193	-7.16744	62.6124	level2	mzCloud
15.637_316.20144	POS	15.637	316.201	C18 H30 O3	9(s)-hotre	21.9819	74712.7	62.3332	level2	mzCloud
15.647_470.34001	POS	15.647	470.34	C30 H46 O4	18-β-glycyrrhetinic acid	0.000402836	0.856479	91.7647	level2	mzCloud
15.717_287.28240	POS	15.717	287.282	C17 H34 O2	Isopropyl myristate	17.0265	63001.5	77.2506	level2	mzCloud
15.759_244.20340	NEG	15.759	244.203	C14 H28 O3	(r)-3-hydroxy myristic acid	-0.00044421	-1.81901	84.8329	level2	mzCloud
15.776_386.28223	POS	15.776	386.282	C25 H38 O3	Testosterone isocaproate	0.0001307	0.338353	81.0202	level2	mzCloud
15.929_438.23849	POS	15.929	438.238	C23 H30 N6 O3	N-desethyl acetildenafil	0.000546172	1.24629	64.2777	level2	mzCloud
15.978_453.28593	POS	15.978	453.286	C21 H44 N O7 P	Glycerophospho-n-palmitoyl ethanolamine	0.000389872	0.860102	79.2273	level2	mzCloud
16.002_294.21955	POS	16.002	294.22	C18 H30 O3	9-oxo-10(e),12(e)-octadecadienoic acid	5.95341e-05	0.202346	96.8825	level2	mzCloud
16.091_280.24036	POS	16.091	280.24	C18 H32 O2	Linoelaidic acid	0.000129373	0.46165	91.4546	level2	NA
16.162_468.24924	POS	16.162	468.249	C24 H38 N4 O3	1-(4-acetyl-1-piperazinyl)-2-[(3r,4s)-3-{[5-(cyclohexylmethyl)-1,2-oxazol-3-yl]methyl}-4-piperidinyl]ethanone	37.9548	88206.7	64.118	level2	mzCloud
16.226_326.22454	POS	16.226	326.225	C22 H32 O3	14(s)-hdha	-18.0106	-52320.7	83.0728	level2	mzCloud
16.236_348.22764	POS	16.236	348.228	C19 H34 O4	Avocadyne 1-acetate	21.9819	67378.5	85.0892	level2	mzCloud
16.271_386.24576	POS	16.271	386.246	C24 H34 O4	Bufalin	5.02802e-05	0.130177	84.2125	level2	NA
16.328_376.22270	POS	16.328	376.223	C20 H34 O5	5-trans prostaglandin f2β	21.9821	62054.1	60.2833	level2	mzCloud
16.335_321.26670	POS	16.335	321.267	C20 H35 N O2	Α-linolenoyl ethanolamide	-8.22533e-05	-0.256028	72.2005	level2	mzCloud
16.343_390.25603	POS	16.343	390.256	C25 H36 O2	2,2-methylenebis(4-ethyl-6-tert-butylphenol)	21.9845	59696.4	66.0465	level2	mzCloud
16.418_308.06840	POS	16.418	308.068	C16 H14 O5	5,7-dihydroxy-4-(4-methoxyphenyl)-2-chromanone	21.9843	76845.5	63.7686	level2	mzCloud
16.496_362.24525	NEG	16.496	362.245	C22 H34 O4	(+/-)19(20)-dihdpa	-0.000456877	-1.26124	73.1509	level2	mzCloud
16.54_376.22259	POS	16.54	376.223	C20 H34 O5	11β-prostaglandin f2α	21.982	62053.8	65.8163	level2	mzCloud
16.558_402.23836	POS	16.558	402.238	C24 H34 O5	Gamabufotalin	-0.00226732	-5.63673	68.9912	level2	NA
16.569_322.25040	NEG	16.569	322.25	C20 H34 O3	5-[(1s,2r,4ar)-5-(hydroxymethyl)-1,2,4a-trimethyl-1,2,3,4,4a,7,8,8a-octahydro-1-naphthalenyl]-3-methylpentanoic acid	-0.000393085	-1.21981	69.9928	level2	mzCloud
16.586_393.32194	POS	16.586	393.322	C24 H40 O3	Lithocholic acid	17.0242	45241.3	65.1118	level2	mzCloud
16.778_436.25844	NEG	16.778	436.258	C21 H41 O7 P	Oleoyl-l-α-lysophosphatidic acid	-0.000551576	-1.26433	90.2703	level2	mzCloud
16.779_362.24327	POS	16.779	362.243	C20 H36 O4	11-deoxy prostaglandin f1α	21.9819	64603	78.216	level2	mzCloud
16.904_290.22461	POS	16.904	290.225	C19 H30 O2	5α-dihydrotestosterone	2.48549e-05	0.0856402	73.8814	level2	mzCloud
16.936_178.02649	NEG	16.936	178.026	C9 H6 O4	5,7-dihydroxychromone	-0.000121107	-0.680274	88.7866	level2	NA
17.02_462.29594	POS	17.02	462.296	C26 H40 N4 O2	2-[(1s,4s,5s)-4-{[(cyclohexylcarbamoyl)amino]methyl}-5-isopropyl-2-methyl-2-cyclohexen-1-yl]-n-(3-pyridinylmethyl)acetamide	21.9808	49920.7	66.8382	level2	mzCloud
17.142_372.27766	POS	17.142	372.278	C23 H36 N2 O2	Finasteride	-1.7408e-05	-0.0467608	62.7819	level2	mzCloud
17.181_348.26639	POS	17.181	348.266	C22 H36 O3	3-methyl-5-(5,5,8a-trimethyl-2-methylene-7-oxodecahydro-1-naphthalenyl)pentyl acetate	-5.90129e-05	-0.169448	89.9726	level2	mzCloud
17.366_296.23466	NEG	17.366	296.235	C18 H34 O4	(+/-)12(13)-dihome	-18.011	-57315.2	95.5581	level2	mzCloud
17.401_162.06827	POS	17.401	162.068	C10 H10 O2	4-methoxycinnamaldehyde	0.000192293	1.1865	71.6943	level2	mzCloud
17.402_180.07884	POS	17.402	180.079	C10 H12 O3	3-(3-methoxyphenyl)propionic acid	0.000192842	1.07088	62.0563	level2	NA
17.409_218.16724	POS	17.409	218.167	C15 H22 O	Germacrone	0.000171521	0.786191	84.2883	level2	NA
17.424_704.39507	POS	17.424	704.395	C43 H52 N4 O5	Voacamine	0.00129513	1.83865	64.0635	level2	NA
17.475_323.28237	POS	17.475	323.282	C20 H37 N O2	Linoleoyl ethanolamide	-5.65604e-05	-0.174956	92.6088	level2	mzCloud
17.477_345.26433	POS	17.477	345.264	C22 H37 N O3	(+/-)5(6)-eet ethanolamide	-18.013	-49584.7	65.6199	level2	mzCloud
17.513_363.31376	POS	17.513	363.314	C24 H39 N O	Oleyl anilide	6.0106	16822.1	68.1474	level2	mzCloud
17.561_256.23970	NEG	17.561	256.24	C16 H32 O2	Palmitic acid	-0.000526802	-2.05589	91.3787	level2	mzCloud
17.706_346.21198	POS	17.706	346.212	C21 H30 O4	Corticosterone	-0.00243146	-7.023	72.9465	level2	mzCloud
17.709_514.36470	NEG	17.709	514.365	C32 H50 O5	3-o-acetyl-1α-hydroxytrametenolic acid	-0.001126	-2.18909	82.503	level2	NA
17.857_338.24525	NEG	17.857	338.245	C20 H34 O4	11-deoxy prostaglandin f2β	-0.000456877	-1.35073	75.3734	level2	mzCloud
17.886_386.27972	POS	17.886	386.28	C25 H38 O3	Hu-210	-0.00237836	-6.15705	69.597	level2	mzCloud
18.18_456.36078	POS	18.18	456.361	C30 H48 O3	Testosterone undecanoate	0.000437218	0.958055	77.2544	level2	mzCloud
18.206_783.40862	POS	18.206	783.409	C45 H57 N3 O9	Beauvericin	-0.000862508	-1.10097	90.4028	level2	mzCloud
18.263_528.38023	NEG	18.263	528.38	C33 H52 O5	Pachymic acid	-0.0012404	-2.34754	85.6275	level2	NA
18.334_386.28004	POS	18.334	386.28	C25 H38 O3	Dexanabinol	-0.00205083	-5.30915	75.3839	level2	mzCloud
18.336_330.21687	POS	18.336	330.217	C21 H30 O3	Desoxycortone	-0.00261985	-7.93366	60.3001	level2	mzCloud
18.377_319.25084	POS	18.377	319.251	C20 H33 N O2	17α-methyl-androstan-3-hydroxyimine-17β-ol	-0.000293276	-0.918638	81.3614	level2	mzCloud
18.386_278.22406	NEG	18.386	278.224	C18 H30 O2	Oleic acid alkyne	-0.000518698	-1.86431	83.672	level2	mzCloud
18.433_253.24069	POS	18.433	253.241	C16 H31 N O	1-dodecyl-2-pyrrolidinone	0.00012339	0.487243	61.679	level2	mzCloud
18.454_306.25584	POS	18.454	306.256	C20 H34 O2	Γ-linolenic acid ethyl ester	-3.96054e-05	-0.129321	95.853	level2	mzCloud
18.512_390.27696	POS	18.512	390.277	C24 H40 O5	4-{[5-(6-hydroxy-5,5,8a-trimethyl-2-methylenedecahydro-1-naphthalenyl)-3-methylpentyl]oxy}-4-oxobutanoic acid	-18.0106	-44112.6	68.5382	level2	mzCloud
18.562_366.22281	POS	18.562	366.223	C24 H30 O3	Drospirenone	0.00331572	9.05392	65.3366	level2	mzCloud
18.6_272.23457	NEG	18.6	272.235	C16 H32 O3	16-hydroxyhexadecanoic acid	-0.000578693	-2.12571	89.975	level2	mzCloud
18.741_299.28238	POS	18.741	299.282	C18 H37 N O2	Palmitoyl ethanolamide	-4.84106e-05	-0.161756	94.961	level2	mzCloud
18.755_692.41043	POS	18.755	692.41	C36 H62 O11	Monensin	21.9812	32786.8	60.2839	level2	mzCloud
18.798_366.27440	POS	18.798	366.274	C23 H36 N4 O	4-(dimethylamino)-n-{[(2r,4s,5s)-5-(1-piperidinylmethyl)-1-azabicyclo[2.2.2]oct-2-yl]methyl}benzamide	-18.0145	-46877.5	64.7624	level2	mzCloud
18.89_456.35954	NEG	18.89	456.36	C30 H48 O3	Ursolic acid	-0.000808205	-1.77098	79.1462	level2	mzCloud
18.898_325.29793	POS	18.898	325.298	C20 H39 N O2	Oleoyl ethanolamide	-0.000147628	-0.453823	94.9767	level2	mzCloud
18.943_463.35108	POS	18.943	463.351	C24 H46 O7	Peg diethylhexanoate n4	17.0267	38148.8	89.6842	level2	mzCloud
19.015_314.22451	POS	19.015	314.225	C21 H30 O2	Cannabidiol	-7.03455e-05	-0.22387	80.9761	level2	mzCloud
19.033_442.34504	POS	19.033	442.345	C29 H46 O3	Testosterone decanoate	0.000343296	0.776082	80.3076	level2	mzCloud
19.056_456.35951	NEG	19.056	456.36	C30 H48 O3	Betulinic acid	-0.000838638	-1.83767	84.6111	level2	NA
19.098_496.35341	POS	19.098	496.353	C30 H50 O4	Diundecyl phthalate	21.9825	46340.3	65.8329	level2	mzCloud
19.283_454.34509	POS	19.283	454.345	C30 H46 O3	Wilforlide a	0.00039912	0.878451	84.7666	level2	NA
19.331_454.34385	NEG	19.331	454.344	C30 H46 O3	Dehydrotrametenolic acid	-0.000840181	-1.84921	78.5095	level2	NA
19.35_640.47082	NEG	19.35	640.471	C20 H32 O3	(+/-)11(12)-eet	320.236	1e+06	80.8335	level2	mzCloud
19.39_456.32311	NEG	19.39	456.323	C24 H44 N4 O2	2-[(1s,4s,5s)-4-{[(cyclohexylcarbamoyl)amino]methyl}-5-isopropyl-2-methyl-2-cyclohexen-1-yl]-n-[2-(dimethylamino)ethyl]acetamide	35.9767	85588.2	65.7576	level2	mzCloud
19.452_356.29262	POS	19.452	356.293	C21 H40 O4	Monoolein	-3.96848e-05	-0.111383	94.2832	level2	mzCloud
19.453_338.28197	POS	19.453	338.282	C22 H36 O2	Arachidonic acid ethyl ester	6.01044	18088.9	66.1064	level2	mzCloud
19.469_372.22768	POS	19.469	372.228	C21 H34 O4	U-44069	21.982	62761.6	76.1793	level2	mzCloud
19.492_402.27271	POS	19.492	402.273	C25 H38 O4	Terpestacin	-0.00429528	-10.6774	66.0193	level2	mzCloud
19.494_254.22464	POS	19.494	254.225	C16 H30 O2	Palmitoleic acid	5.98238e-05	0.235319	95.7298	level2	mzCloud
19.505_472.35441	NEG	19.505	472.354	C30 H48 O4	Echinocystic acid	-0.00085204	-1.80381	74.1244	level2	NA
19.593_238.22972	POS	19.593	238.23	C16 H30 O	Muscone	5.40701e-05	0.226966	72.6915	level2	mzCloud
19.633_284.21392	POS	19.633	284.214	C20 H28 O	(9cis)-retinal	-0.000100382	-0.353192	84.6752	level2	mzCloud
19.787_658.42312	POS	19.787	658.423	C42 H58 O6	Fucoxanthin	-0.000219054	-0.332694	80.9445	level2	NA
19.797_284.21402	POS	19.797	284.214	C20 H28 O	All trans-retinal	3.50401e-06	0.0123288	80.7818	level2	NA
19.799_452.32934	POS	19.799	452.329	C30 H44 O3	Boldenone undecylenate	0.000298255	0.659377	73.5293	level2	mzCloud
19.831_313.29802	POS	19.831	313.298	C19 H39 N O2	R-palmitoyl-(2-methyl) ethanolamide	-5.60428e-05	-0.17888	68.8449	level2	mzCloud
19.837_494.33798	POS	19.837	494.338	C30 H48 O4	Maslinic acid	21.9827	46538.5	64.3592	level2	mzCloud
19.852_372.22969	NEG	19.852	372.23	C23 H32 O4	(3β,9ξ)-3,14-dihydroxycarda-5,20(22)-dienolide	-0.000370778	-0.996098	75.5752	level2	mzCloud
19.941_197.17808	POS	19.941	197.178	C12 H23 N O	Laurolactam	0.000114687	0.58164	78.7045	level2	mzCloud
19.941_281.27158	POS	19.941	281.272	C18 H35 N O	Oleamide	-0.000289081	-1.02776	97.96	level2	mzCloud
2.108_219.11037	NEG	2.108	219.11	C9 H17 N O5	Calcium pantothenate	-0.000300377	-1.37089	96.1212	level2	NA
2.234_189.09043	POS	2.234	189.09	C10 H11 N3 O	1-(2,7-dimethylpyrazolo[1,5-a]pyrimidin-6-yl)ethan-1-one	0.000213405	1.12859	60.7059	level2	mzCloud
2.465_168.04251	POS	2.465	168.043	C8 H8 O4	Isovanillic acid	0.000251715	1.49792	83.8146	level2	mzCloud
2.615_236.11621	POS	2.615	236.116	C12 H16 N2 O3	3-morpholino-4-tetrahydro-1h-pyrrol-1-ylcyclobut-3-ene-1,2-dione	0.000120398	0.509908	63.2408	level2	mzCloud
2.624_154.02656	NEG	2.624	154.027	C7 H6 O4	Protocatechuic acid	-5.3021e-05	-0.344233	89.7748	level2	mzCloud
2.698_278.12661	POS	2.698	278.127	C14 H18 N2 O4	N-{4-[(2r,3r)-3-(hydroxymethyl)-4-methyl-5-oxo-2-morpholinyl]phenyl}acetamide	-5.13922e-05	-0.18478	65.3364	level2	mzCloud
2.783_188.11593	NEG	2.783	188.116	C8 H16 N2 O3	Glycyl-l-leucine	-0.000161164	-0.856727	90.0409	level2	mzCloud
2.797_159.08946	NEG	2.797	159.089	C7 H13 N O3	N-acetylvaline	-7.8622e-05	-0.4942	85.9761	level2	mzCloud
2.961_205.03774	POS	2.961	205.038	C10 H7 N O4	Xanthurenic acid	0.000232786	1.13533	81.7745	level2	mzCloud
2.972_320.17353	POS	2.972	320.174	C17 H24 N2 O4	N-{4-[(2r,3r)-3-(hydroxymethyl)-4-methyl-5-oxo-2-morpholinyl]phenyl}-2,2-dimethylpropanamide	-7.93499e-05	-0.247834	63.9216	level2	mzCloud
20.093_134.07304	POS	20.093	134.073	C9 H10 O	4-ethylbenzaldehyde	-0.000129816	-0.968244	81.5077	level2	mzCloud
20.119_255.25576	POS	20.119	255.256	C16 H33 N O	Hexadecanamide	-0.000456369	-1.78788	92.4838	level2	mzCloud
20.361_278.15199	POS	20.361	278.152	C16 H22 O4	Dibutyl phthalate	0.000185415	0.666595	81.9894	level2	mzCloud
20.394_303.25292	POS	20.394	303.253	C20 H33 N O	Fenpropimorph	-0.00329845	-10.8768	63.6003	level2	mzCloud
20.713_333.26637	POS	20.713	333.266	C21 H35 N O2	4-[(6e)-3-hydroxy-8,10-dimethyl-2-(methylamino)-6-dodecen-1-yl]phenol	-0.000407135	-1.22165	66.5112	level2	mzCloud
20.714_292.23994	POS	20.714	292.24	C19 H32 O2	9(z),11(e),13(e)-octadecatrienoic acid methyl ester	-0.000286124	-0.979071	97.4754	level2	mzCloud
20.719_428.32885	POS	20.719	428.329	C28 H44 O3	Nandrolone decanoate	-0.000194223	-0.453443	71.8644	level2	mzCloud
20.724_498.36977	NEG	20.724	498.37	C32 H50 O4	Tsugaric acid a	-0.00113985	-2.28714	82.4068	level2	NA
20.726_282.25577	POS	20.726	282.256	C18 H34 O2	Petroselinic acid	-0.000108475	-0.384316	65.1543	level2	NA
20.729_282.25534	NEG	20.729	282.255	C18 H34 O2	Trans-petroselinic acid	-0.000542616	-1.92243	93.2672	level2	mzCloud
20.73_361.29546	POS	20.73	361.295	C23 H39 N O2	Methanandamide	-0.0026168	-7.24276	65.9846	level2	mzCloud
20.732_412.29756	POS	20.732	412.298	C27 H40 O3	Testosterone cypionate	-0.000183658	-0.445449	60.0504	level2	mzCloud
20.8_300.20869	POS	20.8	300.209	C20 H30 O3	15-deoxy-δ12,14-prostaglandin a1	-18.0108	-56598.7	78.1733	level2	mzCloud
20.813_378.27683	POS	20.813	378.277	C23 H38 O4	2-arachidonoyl glycerol	-0.000176944	-0.467764	62.4283	level2	mzCloud
20.849_280.23967	NEG	20.849	280.24	C18 H32 O2	Linoleic acid	-0.000564017	-2.01262	91.6563	level2	mzCloud
20.872_327.31364	POS	20.872	327.314	C20 H41 N O2	Stearoyl ethanolamide	-9.44378e-05	-0.288524	92.7885	level2	mzCloud
20.986_283.32378	POS	20.986	283.324	C19 H41 N	Cetrimonium	-0.000119041	-0.420157	93.592	level2	mzCloud
21.064_386.31849	POS	21.064	386.318	C26 H42 O2	Stearoylbenzoylmethane	5.00822e-06	0.012964	75.4725	level2	mzCloud
21.167_440.36571	POS	21.167	440.366	C30 H48 O2	Roburic acid	0.000276405	0.627671	77.8297	level2	NA
21.17_482.37425	POS	21.17	482.374	C30 H52 O3	20(s)-protopanaxadiol	21.9826	47747.6	60.3862	level2	NA
21.285_306.25582	POS	21.285	306.256	C20 H34 O2	Linolenic acid ethyl ester	-5.59407e-05	-0.18266	93.9388	level2	mzCloud
21.311_424.37066	POS	21.311	424.371	C30 H48 O	Lupenone	0.000148881	0.350828	89.3798	level2	NA
21.363_358.30829	POS	21.363	358.308	C21 H42 O4	1-stearoylglycerol	-2.1012e-05	-0.0586422	87.8796	level2	mzCloud
21.658_294.25583	POS	21.658	294.256	C19 H36 O3	Ricinoleic acid methyl ester	-18.0106	-57677.1	97.5839	level2	mzCloud
21.753_772.47383	POS	21.753	772.474	C42 H70 O11	Salinomycin	21.982	29290.1	69.258	level2	mzCloud
21.777_618.60710	POS	21.777	618.607	C20 H39 N O	Oleoyl ethylamide	309.304	1e+06	74.7718	level2	mzCloud
21.797_426.38676	POS	21.797	426.387	C30 H50 O	Lupeol	0.000588875	1.38108	93.2387	level2	mzCloud
21.837_390.27715	POS	21.837	390.277	C24 H38 O4	Bis(2-ethylhexyl) phthalate	0.000141108	0.36156	93.4366	level2	mzCloud
22.264_374.28163	NEG	22.264	374.282	C24 H38 O3	Ginkgolic acid c17-1	-0.000466361	-1.24601	90.834	level2	NA
22.291_283.28694	POS	22.291	283.287	C18 H37 N O	Stearamide	-0.00057692	-2.03652	95.3708	level2	mzCloud
22.694_296.27141	POS	22.694	296.271	C19 H36 O2	Cis-12-octadecenoic acid methyl ester	-0.000124342	-0.419688	68.2403	level2	mzCloud
22.894_404.36556	POS	22.894	404.366	C27 H48 O2	5-henicosyl-1,3-benzenediol	0.000129018	0.319063	73.159	level2	mzCloud
23.214_456.36078	POS	23.214	456.361	C30 H48 O3	Α-boswellic acid	0.000435765	0.95487	71.1956	level2	NA
23.782_337.33464	POS	23.782	337.335	C22 H43 N O	Erucamide	0.000177306	0.525609	92.3803	level2	mzCloud
26.5_776.54031	POS	26.5	776.54	C40 H76 N2 O12	Gamithromycin	0.000484235	0.623581	64.0729	level2	mzCloud
3.065_230.16318	POS	3.065	230.163	C11 H22 N2 O3	Tert-butyl n-[1-(aminocarbonyl)-3-methylbutyl]carbamate	0.000135075	0.586865	63.6925	level2	mzCloud
3.088_191.06154	NEG	3.088	191.062	C7 H13 N O3 S	N-acetyl-l-methionine	-6.91729e-05	-0.362045	74.832	level2	mzCloud
3.233_178.04141	POS	3.233	178.041	C5 H10 N2 O3 S	Cysteinylglycine	0.000201276	1.1305	82.2143	level2	mzCloud
3.421_198.05306	POS	3.421	198.053	C9 H10 O5	Syringic acid	0.000234174	1.18238	88.8001	level2	mzCloud
3.498_136.05261	POS	3.498	136.053	C8 H8 O2	4-methoxybenzaldehyde	0.000180568	1.3272	86.1932	level2	mzCloud
3.523_408.17961	POS	3.523	408.18	C11 H12 N2 O2	Dl-tryptophan	204.09	999999	75.9104	level2	mzCloud
3.569_344.02452	POS	3.569	344.025	C14 H14 N2 O3 S2	Ethyl 4-(acetylamino)-3-phenyl-2-thioxo-2,3-dihydro-1,3-thiazole-5-carboxylate	21.9799	68251.2	67.6452	level2	mzCloud
3.649_131.07366	POS	3.649	131.074	C9 H9 N	Skatole	0.000160928	1.22777	79.0649	level2	mzCloud
3.65_129.05792	POS	3.65	129.058	C9 H7 N	Quinoline	6.69013e-05	0.518383	72.1134	level2	mzCloud
3.65_145.05292	POS	3.65	145.053	C9 H7 N O	4-indolecarbaldehyde	0.00015759	1.08643	83.5409	level2	mzCloud
3.651_143.07369	POS	3.651	143.074	C10 H9 N	6-methylquinoline	0.000189636	1.32544	61.6162	level2	mzCloud
3.657_158.08458	POS	3.657	158.085	C10 H10 N2	1,5-naphthalenediamine	0.000176904	1.11905	82.9997	level2	mzCloud
3.661_187.06349	POS	3.661	187.063	C11 H9 N O2	Indole-3-acrylic acid	0.000160783	0.859511	91.942	level2	mzCloud
3.719_297.08944	POS	3.719	297.089	C11 H15 N5 O3 S	5'-s-methyl-5'-thioadenosine	-0.000122071	-0.410888	94.1214	level2	mzCloud
3.93_228.14751	POS	3.93	228.148	C11 H20 N2 O3	Leucylproline	0.000116818	0.512029	87.216	level2	mzCloud
3.981_374.12108	NEG	3.981	374.121	C16 H22 O10	Geniposidic acid	-0.000220205	-0.588593	60.6031	level2	mzCloud
3.999_286.10487	NEG	3.999	286.105	C13 H18 O7	Orcinol glucoside	-0.000385231	-1.34646	73.4003	level2	NA
4.007_176.06845	NEG	4.007	176.068	C7 H12 O5	2-isopropylmalic acid	-1.94432e-05	-0.11043	88.2486	level2	mzCloud
4.027_195.05346	POS	4.027	195.053	C9 H9 N O4	N-acetyl-5-aminosalicylic acid	0.000302498	1.55085	73.6269	level2	mzCloud
4.168_189.04284	POS	4.168	189.043	C10 H7 N O3	Kynurenic acid	0.000247229	1.30779	86.9819	level2	mzCloud
4.355_264.13619	POS	4.355	264.136	C15 H20 O4	(3ar,4as,5r,7as,8s,9ar)-5-hydroxy-4a,8-dimethyl-3-methyleneoctahydroazuleno[6,5-b]furan-2,6(3h,4h)-dione	3.23751e-05	0.12257	85.651	level2	mzCloud
4.381_151.06325	NEG	4.381	151.063	C8 H9 N O2	4-acetamidophenol	-7.64377e-05	-0.505998	83.0788	level2	NA
4.383_151.06356	POS	4.383	151.064	C8 H9 N O2	Methyl-3-aminobenzoate	0.000228346	1.51159	76.8737	level2	mzCloud
4.441_506.16265	NEG	4.441	506.163	C20 H28 O12	Methyl 2-{[2-o-(6-deoxy-α-l-mannopyranosyl)-β-d-glucopyranosyl]oxy}benzoate	46.0046	99975.6	72.4561	level2	mzCloud
4.456_448.15656	POS	4.456	448.157	C17 H30 O12	6-o-(2-methylbutanoyl)-α-d-glucopyranosyl α-d-glucopyranoside	21.9828	51581.9	66.9012	level2	mzCloud
4.55_374.12099	NEG	4.55	374.121	C15 H20 O8	4-acetyl-3-hydroxy-5-methylphenyl β-d-glucopyranoside	46.0052	140210	72.9754	level2	mzCloud
4.583_326.09981	NEG	4.583	326.1	C15 H18 O8	Bilobalide	-0.000353719	-1.08469	65.6161	level2	NA
4.631_538.20375	NEG	4.631	538.204	C26 H34 O12	4-{[(3s,4r,5s)-3-hydroxy-5-(4-hydroxy-3-methoxyphenyl)-4-(hydroxymethyl)tetrahydro-3-furanyl]methyl}-2-methoxyphenyl β-d-glucopyranoside	-0.00127499	-2.36897	61.7152	level2	mzCloud
4.662_153.04281	POS	4.662	153.043	C7 H7 N O3	3-aminosalicylic acid	0.000213891	1.39759	87.4281	level2	mzCloud
4.689_129.15198	POS	4.689	129.152	C8 H19 N	N,n-diisopropylethylamine (dipea)	0.000231627	1.79345	61.3475	level2	mzCloud
4.699_160.07354	NEG	4.699	160.074	C7 H12 O4	3-methyladipic acid	-1.55777e-05	-0.0973156	91.7771	level2	mzCloud
4.713_354.09482	NEG	4.713	354.095	C16 H18 O9	Chlorogenic acid	-0.000264285	-0.746366	94.4356	level2	mzCloud
4.716_341.16190	POS	4.716	341.162	C20 H23 N O4	(+)-magnoflorine	-0.000813024	-2.3831	67.6961	level2	NA
4.775_216.09008	POS	4.775	216.09	C12 H12 N2 O2	2,3,4,9-tetrahydro-1h-β-carboline-3-carboxylic acid	0.000205425	0.950645	67.5763	level2	mzCloud
4.856_300.12051	NEG	4.856	300.121	C14 H20 O7	Salidroside	-0.000394285	-1.31375	69.4443	level2	NA
4.884_180.07887	POS	4.884	180.079	C10 H12 O3	3',4'-dimethoxyacetophenone	0.000226332	1.25685	71.5645	level2	mzCloud
4.89_135.06857	POS	4.89	135.069	C8 H9 N O	N-benzylformamide	0.000155881	1.15409	84.6177	level2	mzCloud
4.918_181.07419	POS	4.918	181.074	C9 H11 N O3	2-hydroxyphenylalanine	0.000298304	1.64741	89.5645	level2	mzCloud
4.955_458.17677	POS	4.955	458.177	C20 H25 F3 N4 O5	1-[(1s,2s,3s,4r,5r)-4-(4-acetyl-1-piperazinyl)-3-hydroxy-6,8-dioxabicyclo[3.2.1]oct-2-yl]-3-[3-(trifluoromethyl)phenyl]urea	-0.00093677	-2.04456	64.6508	level2	mzCloud
4.974_122.03689	NEG	4.974	122.037	C7 H6 O2	4-hydroxybenzaldehyde	0.000109092	0.89393	92.5293	level2	mzCloud
4.982_424.13469	POS	4.982	424.135	C20 H24 O10	(1r,3r,8s,10r,13s,16s,17r)-6,12,17-trihydroxy-16-methyl-8-(2-methyl-2-propanyl)-2,4,14,19-tetraoxahexacyclo[8.7.2.01,11 03,7 07,11 013,17]nonadecane-5,15,18-trione	-0.00225864	-5.32526	68.0751	level2	mzCloud
4.994_152.12035	POS	4.994	152.12	C10 H16 O	Citral	0.000233342	1.53393	75.6897	level2	mzCloud
5.023_190.06326	POS	5.023	190.063	C11 H10 O3	7-methoxy-4-methylcoumarin	0.00026826	1.41143	77.6897	level2	NA
5.062_460.19240	POS	5.062	460.192	C21 H28 N6 O4 S	N-desmethyl sildenafil	0.00312577	6.79236	63.6007	level2	mzCloud
5.076_194.05778	NEG	5.076	194.058	C10 H10 O4	Ferulic acid	-0.000128003	-0.659614	96.1591	level2	mzCloud
5.16_403.22075	POS	5.16	403.221	C19 H30 O8	3-hydroxy-3,5,5-trimethyl-4-(3-oxo-1-buten-1-ylidene)cyclohexyl β-d-glucopyranoside	17.0267	44088.4	94.6054	level2	mzCloud
5.224_508.16768	POS	5.224	508.168	C24 H27 F N4 O6	Methyl n-{[(2s)-4-(3-fluorobenzoyl)-1-(methoxyacetyl)-2-piperazinyl]carbonyl}-3-(3-pyridinyl)-d-alaninate	21.9762	45200.7	60.721	level2	mzCloud
5.289_196.07386	POS	5.289	196.074	C10 H12 O4	3',5'-dimethoxy-4'-hydroxyacetophenone	0.000298049	1.52009	76.6084	level2	mzCloud
5.295_173.10529	NEG	5.295	173.105	C8 H15 N O3	N-acetyl-d-alloisoleucine	9.80789e-05	0.566586	93.8414	level2	mzCloud
5.312_610.15303	POS	5.312	610.153	C27 H30 O16	4-(5,7-dihydroxy-4-oxo-4h-chromen-2-yl)-2-(β-d-glucopyranosyloxy)phenyl β-d-glucopyranoside	-0.000356652	-0.584528	87.5863	level2	mzCloud
5.336_188.12042	POS	5.336	188.12	C13 H16 O	Cyclohexyl phenyl ketone	0.000301344	1.60187	69.7784	level2	mzCloud
5.34_454.14545	POS	5.34	454.145	C28 H22 O6	5-{(2r,3s)-6-hydroxy-2-(4-hydroxyphenyl)-4-[(e)-2-(4-hydroxyphenyl)vinyl]-2,3-dihydro-1-benzofuran-3-yl}-1,3-benzenediol	0.0038134	8.39695	67.9618	level2	mzCloud
5.393_518.16277	NEG	5.393	518.163	C22 H30 O14	Sibiricose a5	-0.00078439	-1.51379	81.1955	level2	NA
5.4_404.16589	POS	5.4	404.166	C23 H26 N4 O2 S	N-({(2r,4s,5r)-5-[6-(2-furyl)-2-methyl-4-pyrimidinyl]-1-azabicyclo[2.2.2]oct-2-yl}methyl)-2-(2-thienyl)acetamide	-18.0118	-42663.9	61.6151	level2	mzCloud
5.408_358.14168	POS	5.408	358.142	C20 H22 O6	(+)-pinoresinol	4.50318e-05	0.125737	61.2226	level2	NA
5.428_148.08906	POS	5.428	148.089	C10 H12 O	Cuminaldehyde	0.000245618	1.65858	73.5542	level2	mzCloud
5.433_376.13814	NEG	5.433	376.138	C17 H20 N4 O6	Riboflavin	-0.00014031	-0.373028	80.8011	level2	mzCloud
5.457_162.03192	POS	5.457	162.032	C9 H6 O3	4-hydroxycoumarin	0.000227201	1.4022	66.4944	level2	NA
5.481_364.17307	NEG	5.481	364.173	C16 H28 N2 O5	N-({(2r,3s,4r,5s)-3,4-dihydroxy-5-[2-(isopropylamino)-2-oxoethyl]tetrahydro-2-furanyl}methyl)cyclopentanecarboxamide	35.9732	109608	68.2887	level2	mzCloud
5.523_328.14203	POS	5.523	328.142	C18 H22 N2 O5	N-({(2r,3s,4r,5s)-3,4-dihydroxy-5-[2-oxo-2-(2-propyn-1-ylamino)ethyl]tetrahydro-2-furanyl}methyl)-4-methylbenzamide	-18.0108	-52031.5	66.882	level2	mzCloud
5.523_464.09582	POS	5.523	464.096	C21 H20 O12	Hyperoside	0.00033981	0.732199	82.664	level2	mzCloud
5.56_336.16851	POS	5.56	336.169	C17 H24 N2 O5	N-{4-[(2r,3r)-3-(hydroxymethyl)-4-isopropyl-5-oxo-2-morpholinyl]phenyl}-2-methoxyacetamide	-6.90802e-06	-0.0205493	63.3259	level2	mzCloud
5.576_304.05832	POS	5.576	304.058	C15 H12 O7	Taxifolin	1.24933e-05	0.0410884	72.7431	level2	NA
5.697_136.05247	NEG	5.697	136.052	C8 H8 O2	2-methylbenzoic acid	3.90693e-05	0.287164	72.7333	level2	mzCloud
5.737_290.09031	POS	5.737	290.09	C14 H14 N2 O5	Indole-3-acetyl-l-aspartic acid	3.48495e-05	0.120133	94.1696	level2	mzCloud
5.748_352.14952	POS	5.748	352.15	C19 H22 N4 O4	N-{4-[(2r,3r)-3-(hydroxymethyl)-4-isopropyl-5-oxo-2-morpholinyl]phenyl}-2-pyrazinecarboxamide	-18.0146	-48666.5	60.5661	level2	mzCloud
5.801_448.10085	POS	5.801	448.101	C21 H20 O11	Kaempferol-7-o-glucoside	0.000289201	0.645393	88.6288	level2	mzCloud
5.82_462.24582	NEG	5.82	462.246	C22 H38 O10	2-(4-methyl-3-cyclohexen-1-yl)-2-propanyl 6-o-(6-deoxy-α-l-mannopyranosyl)-β-d-glucopyranoside	-0.000681357	-1.47401	81.4175	level2	mzCloud
5.859_207.08935	NEG	5.859	207.089	C11 H13 N O3	N-acetyl-l-phenylalanine	-0.000191615	-0.925277	94.9497	level2	NA
5.872_136.05269	POS	5.872	136.053	C8 H8 O2	4-(2-furyl)-3-buten-2-one	0.000255744	1.87975	73.7004	level2	NA
5.969_320.12608	POS	5.969	320.126	C17 H22 O7	15-acetyldeoxynivalenol	-18.0105	-53263.9	61.0977	level2	mzCloud
6.001_278.16267	POS	6.001	278.163	C15 H22 N2 O3	Tolycaine	-0.000374714	-1.3471	81.3889	level2	mzCloud
6.056_259.17844	POS	6.056	259.178	C13 H25 N O4	Hexanoylcarnitine	8.11209e-05	0.312993	88.2497	level2	mzCloud
6.117_174.08910	NEG	6.117	174.089	C8 H14 O4	Suberic acid	-0.000107131	-0.615379	91.8965	level2	mzCloud
6.138_146.03698	POS	6.138	146.037	C9 H6 O2	Coumarin	0.000199562	1.36652	85.2827	level2	mzCloud
6.153_132.05350	NEG	6.153	132.054	C4 H8 N2 O3	Glycylglycine	3.46207e-06	0.0262172	63.2997	level2	NA
6.238_164.04727	NEG	6.238	164.047	C9 H8 O3	4-coumaric acid	-7.05552e-05	-0.43009	90.976	level2	mzCloud
6.244_368.14477	POS	6.244	368.145	C19 H26 Cl2 N2 O	U-50488	0.00255053	6.9281	61.1115	level2	mzCloud
6.253_164.08385	POS	6.253	164.084	C10 H12 O2	4-phenylbutyric acid	0.000119228	0.726631	70.7912	level2	mzCloud
6.314_360.14150	NEG	6.314	360.142	C16 H24 O9	1-(β-d-glucopyranosyloxy)-7-methyl-1,4a,5,6,7,7a-hexahydrocyclopenta[c]pyran-4-carboxylic acid	-0.000536303	-1.48914	64.2562	level2	mzCloud
6.336_146.02145	NEG	6.336	146.021	C5 H6 O5	2-oxoglutaric acid	-7.13097e-05	-0.488351	74.964	level2	mzCloud
6.351_164.04724	NEG	6.351	164.047	C9 H8 O3	3-coumaric acid	-0.000101373	-0.617949	88.2065	level2	mzCloud
6.411_258.08925	POS	6.411	258.089	C15 H14 O4	Isorhapontigenin	3.83586e-05	0.148625	84.9814	level2	mzCloud
6.425_204.08975	NEG	6.425	204.09	C11 H12 N2 O2	D-(+)-tryptophan	-0.000124582	-0.610429	91.3802	level2	mzCloud
6.425_246.09999	NEG	6.425	246.1	C13 H14 N2 O3	N-acetyl-dl-tryptophan	-0.000453398	-1.84233	97.7811	level2	NA
6.473_610.15284	NEG	6.473	610.153	C27 H30 O16	Rutin	-0.000544201	-0.891908	96.3817	level2	mzCloud
6.502_168.11527	POS	6.502	168.115	C10 H18 O3	10-hda	-18.0103	-96764.4	89.8712	level2	mzCloud
6.514_599.22196	POS	6.514	599.222	C27 H34 O14	4-{(e)-2-[3-(β-d-glucopyranosyloxy)-5-hydroxyphenyl]vinyl}-2-methoxyphenyl β-d-glucopyranoside	17.0271	29246.4	86.3372	level2	mzCloud
6.516_522.20936	NEG	6.516	522.209	C26 H34 O11	Lariciresinol 4-o-glucoside	-0.000750616	-1.43738	80.944	level2	mzCloud
6.528_356.25623	POS	6.528	356.256	C20 H36 O5	Lagochilin	-4.10099e-05	-0.115114	75.6546	level2	mzCloud
6.592_224.06825	NEG	6.592	224.068	C11 H12 O5	Sinapinic acid	-0.000221756	-0.989678	93.3894	level2	mzCloud
6.627_338.24569	POS	6.627	338.246	C20 H36 O5	13,14-dihydro prostaglandin e1	-18.0106	-50555.1	81.5484	level2	mzCloud
6.644_168.04217	NEG	6.644	168.042	C8 H8 O4	2,4,6-trihydroxyacetophenone	-8.38367e-05	-0.498903	93.645	level2	mzCloud
6.662_287.15212	POS	6.662	287.152	C17 H21 N O3	3a-(3,4-dimethoxyphenyl)-1-methyl-1,2,3,3a,4,5-hexahydro-6h-indol-6-one	-2.7708e-05	-0.0964925	63.4701	level2	mzCloud
6.668_176.04760	POS	6.668	176.048	C10 H8 O3	7-methoxycoumarin	0.000253999	1.44279	76.3341	level2	NA
6.753_432.24917	POS	6.753	432.249	C24 H34 N4 O2	2-[(3r,4s)-3-{[5-(cyclohexylmethyl)-1,2-oxazol-3-yl]methyl}-4-piperidinyl]-n-(3-pyridinylmethyl)acetamide	21.981	53577.1	72.4081	level2	mzCloud
6.758_218.16729	POS	6.758	218.167	C15 H22 O	Α-cyperone	0.000229581	1.05232	85.9761	level2	NA
6.769_212.08397	POS	6.769	212.084	C14 H12 O2	Pinosylvin	0.000235689	1.1113	74.6051	level2	NA
6.803_414.25950	POS	6.803	414.26	C21 H36 N4 O3	(2r)-n-[(2s)-1-amino-3-cyclohexyl-1-oxo-2-propanyl]-1-(cyclohexylcarbonyl)-2-piperazinecarboxamide	21.9808	56033.5	70.7304	level2	mzCloud
6.81_136.12545	POS	6.81	136.125	C10 H16	(−)-α-pinene	0.000251638	1.84858	72.8993	level2	NA
6.816_302.22458	POS	6.816	302.225	C20 H30 O2	Abietic acid	1.81744e-07	0.000601354	63.9594	level2	NA
6.845_136.05268	POS	6.845	136.053	C8 H8 O2	3-methoxybenzaldehyde	0.000250343	1.84005	83.2905	level2	mzCloud
6.885_274.06972	NEG	6.885	274.07	C12 H10 N4 O4	Disperse yellow 9	-0.000489236	-1.78508	65.0364	level2	mzCloud
6.899_492.12748	POS	6.899	492.127	C23 H24 O12	Tricin 5-o-β-d-glucoside	0.000704398	1.43133	84.2183	level2	mzCloud
6.93_320.23511	POS	6.93	320.235	C20 H34 O4	(+/-)11(12)-dihet	-18.0106	-53247.1	82.1886	level2	mzCloud
6.96_432.10596	POS	6.96	432.106	C21 H20 O10	Afzelin	0.000317734	0.735315	72.0621	level2	mzCloud
6.961_286.04765	POS	6.961	286.048	C15 H10 O6	Kaempferol	-8.73195e-05	-0.305262	94.5071	level2	mzCloud
6.995_150.10468	POS	6.995	150.105	C10 H14 O	Carvone	0.000213385	1.42157	91.6799	level2	mzCloud
7.048_330.07381	POS	7.048	330.074	C17 H14 O7	Jaceosidin	-0.000144045	-0.436402	79.7364	level2	NA
7.097_148.03714	NEG	7.097	148.037	C5 H8 O5	D-α-hydroxyglutaric acid	-3.28987e-05	-0.222233	77.2222	level2	mzCloud
7.103_194.05820	POS	7.103	194.058	C10 H10 O4	Isoferulic acid	0.000291001	1.49956	83.5016	level2	mzCloud
7.187_338.19939	POS	7.187	338.199	C21 H26 N2 O2	Methyl ibogamine-18-carboxylate	-3.52541e-05	-0.10424	65.8739	level2	mzCloud
7.188_150.10468	POS	7.188	150.105	C10 H14 O	Perillene	0.000219214	1.46041	81.8458	level2	NA
7.197_304.24019	POS	7.197	304.24	C20 H32 O2	Mesterolone	-4.51972e-05	-0.148558	83.8222	level2	mzCloud
7.203_302.07892	POS	7.203	302.079	C16 H14 O6	Hesperetin	-0.000113833	-0.376832	76.6803	level2	NA
7.205_138.03167	NEG	7.205	138.032	C7 H6 O3	Salicylic acid	-2.65162e-05	-0.192102	93.1826	level2	mzCloud
7.29_610.15306	POS	7.29	610.153	C27 H30 O16	Quercetin 3-o-rhamnoside-7-o-glucoside	-0.000326179	-0.534585	86.2226	level2	mzCloud
7.359_525.25834	POS	7.359	525.258	C25 H37 N5 O6	Nα-({1,3,4-trihydroxy-5-[(n-methylleucyl)amino]cyclohexyl}carbonyl)tryptophanamide	21.984	43681.9	67.1322	level2	mzCloud
7.417_236.17781	POS	7.417	236.178	C15 H24 O2	Curcumol	0.000176349	0.746681	79.1279	level2	NA
7.442_770.22597	POS	7.442	770.226	C34 H42 O20	Typhaneoside	-0.000977943	-1.26968	89.3766	level2	NA
7.458_134.02151	NEG	7.458	134.022	C4 H6 O5	D-(+)-malic acid	-1.02232e-05	-0.0762804	81.6501	level2	mzCloud
7.458_180.06329	NEG	7.458	180.063	C6 H12 O6	D-(-)-fructose	-9.64737e-05	-0.535776	86.9916	level2	mzCloud
7.54_126.03188	POS	7.54	126.032	C6 H6 O3	5-hydroxymethylfurfural	0.000187798	1.49009	74.976	level2	NA
7.576_405.20003	POS	7.576	405.2	C18 H28 O9	{(1r,2r)-2-[(2z)-5-(hexopyranosyloxy)-2-penten-1-yl]-3-oxocyclopentyl}acetic acid	17.0267	43863.6	87.6266	level2	mzCloud
7.602_452.22497	NEG	7.602	452.225	C19 H34 O9	2-(hydroxymethyl)-6-[(e)-4-(1,2,4-trihydroxy-2,6,6-trimethylcyclohexyl)but-3-en-2-yl]oxyoxane-3,4,5-triol	46.0047	113251	68.8467	level2	mzCloud
7.709_438.15028	POS	7.709	438.15	C24 H21 F N4 O2	App-fubinaca	21.9854	52828.7	62.9734	level2	mzCloud
7.724_306.25585	POS	7.724	306.256	C20 H34 O2	11(z),14(z),17(z)-eicosatrienoic acid	-2.95503e-05	-0.0964889	91.3032	level2	mzCloud
7.787_306.25594	POS	7.787	306.256	C20 H34 O2	8z,11z,14z-eicosatrienoic acid	5.87588e-05	0.191862	90.0061	level2	mzCloud
7.788_198.12583	POS	7.788	198.126	C11 H20 O4	(3s,4r)-3-(1-hydroxyhexyl)-4-(hydroxymethyl)oxolan-2-one	-18.0103	-83328.6	84.0441	level2	mzCloud
7.811_265.13150	POS	7.811	265.132	C14 H19 N O4	N-(2,6-dimethylphenyl)-n-(methoxyacetyl) alanine	9.13122e-05	0.344403	96.5547	level2	mzCloud
7.876_286.22979	POS	7.876	286.23	C20 H32 O2	Arachidonic acid	-18.0104	-59198.1	91.1372	level2	mzCloud
7.876_304.24034	POS	7.876	304.24	C20 H32 O2	(4s,4ar)-4-[(3s)-3-hydroxy-3-methylpent-4-enyl]-3,4a,8,8-tetramethyl-5,6,7,8a-tetrahydro-4h-naphthalen-1-one	0.000108904	0.357953	91.8022	level2	mzCloud
7.876_322.25090	POS	7.876	322.251	C20 H36 O4	11-deoxy prostaglandin f1β	-18.0105	-52931.3	75.8626	level2	mzCloud
7.877_152.12013	POS	7.877	152.12	C10 H16 O	Α-pinene-2-oxide	1.34725e-05	0.0885647	78.0893	level2	mzCloud
7.983_116.08381	NEG	7.983	116.084	C6 H12 O2	Hexanoic acid	7.53767e-05	0.64933	64.1103	level2	mzCloud
7.995_456.33174	POS	7.995	456.332	C28 H41 N O3	N-arachidonoyl dopamine	17.0231	38749.7	63.3903	level2	mzCloud
8.034_400.28017	POS	8.034	400.28	C20 H42 O6	Poly thf n5	21.982	58107.7	81.4835	level2	mzCloud
8.064_230.11509	NEG	8.064	230.115	C11 H18 O5	2-(6-hydroxyhexyl)-3-methylenesuccinic acid	-0.000332155	-1.44343	87.3048	level2	mzCloud
8.075_283.12079	POS	8.075	283.121	C17 H17 N O3	(2e)-3-(4-hydroxyphenyl)-n-[2-(4-hydroxyphenyl)ethyl]acrylamide	-5.2142e-05	-0.184169	86.9035	level2	mzCloud
8.09_362.17040	POS	8.09	362.17	C18 H28 O6	5-acetoxy-3-(hydroxymethyl)-6-isopropyl-2-oxo-3-cyclohexen-1-yl 3-methylpentanoate	21.9818	64616.5	73.173	level2	mzCloud
8.321_294.12552	POS	8.321	294.126	C19 H18 O3	Trans,trans-1,3-bis(4-methoxybenzylidene) acetone	-7.65632e-05	-0.260308	62.9577	level2	mzCloud
8.411_320.23511	POS	8.411	320.235	C20 H32 O3	(3s)-3-methyl-5-[(1s,8ar)-2,5,5,8a-tetramethyl-4-oxo-1,4,4a,5,6,7,8,8a-octahydro-1-naphthalenyl]pentanoic acid	-3.11102e-05	-0.0971479	91.5198	level2	mzCloud
8.411_366.20183	POS	8.411	366.202	C19 H28 N4 O2	Adb-pinaca	21.9806	63856	76.882	level2	mzCloud
8.418_264.13559	NEG	8.418	264.136	C15 H20 O4	Abscisic acid	-0.000567699	-2.14927	84.2059	level2	NA
8.424_186.08905	NEG	8.424	186.089	C9 H14 O4	1-(carboxymethyl)cyclohexanecarboxylic acid	-0.000159266	-0.855857	80.9359	level2	mzCloud
8.454_192.11535	POS	8.454	192.115	C12 H16 O2	Senkyunolide a	0.000318619	1.65848	84.5137	level2	NA
8.476_256.07365	POS	8.476	256.074	C15 H12 O4	Isoliquiritigenin	9.17126e-05	0.358149	63.7067	level2	NA
8.48_294.25588	POS	8.48	294.256	C19 H34 O2	Methyl linoleate	7.44493e-07	0.00253009	60.5506	level2	NA
8.69_304.24020	POS	8.69	304.24	C20 H34 O3	15-oxoede	-18.0106	-55890	91.9565	level2	mzCloud
8.692_302.07853	NEG	8.692	302.079	C16 H14 O6	Hematoxylin	-0.000511758	-1.69412	77.9687	level2	NA
8.71_220.18293	POS	8.71	220.183	C15 H24 O	(-)-caryophyllene oxide	0.000217283	0.986831	92.6979	level2	mzCloud
8.743_300.02668	NEG	8.743	300.027	C15 H8 O7	Demethylwedelolactone	-0.000317736	-1.05902	83.1678	level2	NA
8.743_398.26449	POS	8.743	398.264	C20 H40 O6	Peg monolaurate n4	21.982	58418.9	81.8927	level2	mzCloud
8.802_524.22458	POS	8.802	524.225	C30 H34 N2 O5	N-(4-{(r)-hydroxy[(3r)-4-(4-methoxybenzyl)-5-oxo-3-morpholinyl]methyl}phenyl)-4-(2-methyl-2-propanyl)benzamide	21.9778	43759	60.0129	level2	mzCloud
8.875_302.04221	NEG	8.875	302.042	C15 H10 O7	Quercetin	-0.000438376	-1.45137	94.3419	level2	NA
8.877_494.23532	NEG	8.877	494.235	C21 H36 O10	Atractyloside a	46.0045	102636	85.5516	level2	NA
8.957_120.05753	NEG	8.957	120.058	C8 H8 O	Phenylacetaldehyde	1.0326e-05	0.0860085	81.9098	level2	mzCloud
8.961_178.06289	NEG	8.961	178.063	C10 H10 O3	Methyl 4-hydroxycinnamate	-0.000108929	-0.611745	90.3026	level2	NA
8.962_178.06326	POS	8.962	178.063	C10 H10 O3	Ferulaldehyde	0.000264087	1.48311	76.6127	level2	NA
9.033_348.19136	POS	9.033	348.191	C18 H30 O5	2,3-dinor-8-epi-prostaglandin f2α	21.982	67386.3	71.512	level2	mzCloud
9.103_316.05824	POS	9.103	316.058	C16 H12 O7	3-methoxy-5,7,3',4'-tetrahydroxy-flavone	-5.80309e-05	-0.183608	86.5875	level2	mzCloud
9.105_224.10507	POS	9.105	224.105	C12 H16 O4	Senkyunolide h	0.00021118	0.942327	84.2412	level2	mzCloud
9.149_160.10991	NEG	9.149	160.11	C8 H16 O3	2-hydroxyoctanoic acid	-3.38532e-05	-0.211437	80.2662	level2	NA
9.157_206.05816	POS	9.157	206.058	C13 H18 O2	Ibuprofen	-0.0725227	-351.829	80.4063	level2	NA
9.186_492.19783	POS	9.186	492.198	C24 H27 F3 N4 O4	1-[(1s,2s,3s,4r,5r)-3-hydroxy-4-(4-phenyl-1-piperazinyl)-6,8-dioxabicyclo[3.2.1]oct-2-yl]-3-[3-(trifluoromethyl)phenyl]urea	-0.000610246	-1.23984	72.5452	level2	mzCloud
9.222_162.03191	POS	9.222	162.032	C9 H6 O3	7-hydroxycoumarine	0.000213475	1.31749	80.4998	level2	mzCloud
9.228_320.23510	POS	9.228	320.235	C20 H32 O3	(3s)-5-[(4ar,8as)-2,5,5,8a-tetramethyl-3-oxo-4a,6,7,8-tetrahydro-4h-naphthalen-1-yl]-3-methylpentanoic acid	-4.59267e-05	-0.143416	77.3812	level2	mzCloud
9.278_314.04247	NEG	9.278	314.042	C16 H10 O7	Wedelolactone	-0.000186803	-0.594834	82.8642	level2	NA
9.315_308.10460	POS	9.315	308.105	C19 H18 O5	1-[2-(1,3-benzodioxol-5-yl)-3-methyl-1-benzofuran-5-yl]-1,2-propanediol	-18.0108	-55228.4	72.7349	level2	mzCloud
9.345_138.10470	POS	9.345	138.105	C9 H14 O	Isophorone	0.000230145	1.66645	78.5354	level2	mzCloud
9.388_394.23313	POS	9.388	394.233	C20 H36 O6	Thromoboxane b1	21.9819	59051.4	68.3804	level2	mzCloud
9.389_320.23510	POS	9.389	320.235	C20 H32 O3	(5ξ,9ξ,16ξ)-17-hydroxykauran-19-oic acid	-4.92181e-05	-0.153694	88.1366	level2	mzCloud
9.395_336.23003	POS	9.395	336.23	C20 H32 O4	Prostaglandin b1	-3.21417e-05	-0.0955943	81.1051	level2	mzCloud
9.399_270.05233	NEG	9.399	270.052	C15 H10 O5	Genistein	-0.000495782	-1.83587	61.1681	level2	mzCloud
9.428_322.17799	POS	9.428	322.178	C16 H28 O5	(6e)-10-heptyl-5,8,9-trihydroxy-3,4,5,8,9,10-hexahydro-2h-oxecin-2-one	21.9843	73233.8	61.8847	level2	mzCloud
9.502_256.07366	POS	9.502	256.074	C15 H12 O4	4',7-dihydroxyflavanone	9.81108e-05	0.383135	62.8583	level2	mzCloud
9.55_190.09966	POS	9.55	190.1	C12 H14 O2	Ligustilide	0.000281576	1.4812	87.4671	level2	NA
9.586_132.05768	POS	9.586	132.058	C9 H8 O	Trans-cinnamaldehyde	0.000165156	1.25064	79.3217	level2	mzCloud
9.645_202.12078	POS	9.645	202.121	C10 H18 O4	3-tert-butyladipic acid	0.000270644	1.33902	70.7582	level2	mzCloud
9.672_232.14648	POS	9.672	232.146	C15 H20 O2	Atractylenolide ii	0.000150852	0.649816	80.8053	level2	NA
9.672_272.17768	POS	9.672	272.178	C18 H24 O2	19-norandrostenedione	5.21598e-05	0.191639	89.0009	level2	mzCloud
9.816_320.23506	POS	9.816	320.235	C20 H32 O3	3-methyl-5-[(1s,2r,4ar)-1,2,4a,5-tetramethyl-7-oxo-1,2,3,4,4a,7,8,8a-octahydro-1-naphthalenyl]pentanoic acid	-8.33956e-05	-0.26042	88.9758	level2	mzCloud
9.819_328.22456	NEG	9.819	328.225	C18 H32 O5	Corchorifatty acid f	-0.000413193	-1.25887	88.9824	level2	mzCloud
9.877_552.25562	POS	9.877	552.256	C26 H42 O11	(5ξ,6α,7α,9ξ,16ξ)-16-(β-d-glucopyranosyloxy)-6,7,17-trihydroxykauran-19-oic acid	21.9829	41455.8	60.4846	level2	mzCloud
9.905_378.16744	NEG	9.905	378.167	C20 H26 O7	1,3-dihydroxy-1-(7-methoxy-2-oxo-2h-chromen-6-yl)-3-methyl-2-butanyl 3-methylbutanoate	-0.000413197	-1.09263	73.2501	level2	mzCloud
9.907_350.20694	POS	9.907	350.207	C21 H28 N4 O2	N-({(2r,4s,5r)-5-[3-(4-methoxyphenyl)-1-methyl-1h-pyrazol-5-yl]-1-azabicyclo[2.2.2]oct-2-yl}methyl)acetamide	-18.0143	-48922.5	70.0872	level2	mzCloud
9.912_396.24885	POS	9.912	396.249	C21 H38 N2 O4 S	N-{(1s,2s,8s,8as)-8-hydroxy-1,4a-dimethyl-7-[(2s)-1-oxo-1-(1-piperidinyl)-2-propanyl]decahydro-2-naphthalenyl}methanesulfonamide	-18.0064	-43466.9	62.202	level2	mzCloud
9.967_400.17105	POS	9.967	400.171	C24 H23 F N4 O2	N-[(1r,9s)-11-(4-fluorobenzyl)-6-oxo-7,11-diazatricyclo[7.3.1.02,7]trideca-2,4-dien-5-yl]isonicotinamide	-18.0095	-43066.2	61.0532	level2	mzCloud
0.696_303.14278	POS	0.696	303.143	C16 H21 N3 O S	N1-[4-(tert-butyl)phenyl]-2-[(1-methyl-1h-imidazol-2-yl)thio]acetamide	0.00224467	7.40471	34.6681	level3	mzCloud
0.701_246.04044	NEG	0.701	246.04	C14 H11 Cl O2	5-chloro-2-hydroxy-4-methylbenzophenone	-0.00431938	-17.5553	33.4957	level3	mzCloud
0.702_303.14265	NEG	0.702	303.143	C17 H21 N O4	Nor-6β-oxycodol	-0.00440436	-14.5288	32.9674	level3	mzCloud
0.703_246.04999	NEG	0.703	246.05	C13 H10 O5	2,2',4,4'-tetrahydroxybenzophenone	-0.00283647	-11.5279	33.9445	level3	mzCloud
0.743_352.07649	POS	0.743	352.076	C16 H16 O9	4-methylumbelliferyl glucuronide	-0.00294191	-8.35581	44.7335	level3	mzCloud
0.755_542.12523	POS	0.755	542.125	C30 H22 O10	Rhusflavanone	0.00393518	7.25885	40.6186	level3	mzCloud
0.757_166.04743	NEG	0.757	166.047	C6 H6 N4 O2	7-methylxanthine	-0.00165042	-9.93932	43.1561	level3	mzCloud
0.762_445.17897	POS	0.762	445.179	C21 H27 N5 O4 S	Glipizide	0.000591395	1.32845	6.02284	level3	NA
0.769_210.07355	NEG	0.769	210.074	C8 H10 N4 O3	1,3,7-trimethyluric acid	-0.00174414	-8.30247	31.0768	level3	mzCloud
0.777_786.26442	NEG	0.777	786.264	C35 H46 O20	Phlinoside a	0.00617382	7.85216	39.3235	level3	mzCloud
0.78_120.04213	NEG	0.78	120.042	C5 H4 N4	Purine	-0.00146324	-12.1892	39.5377	level3	mzCloud
0.783_174.10036	POS	0.783	174.1	C7 H14 N2 O3	N-acetylornithine	-8.25059e-05	-0.473898	35.3876	level3	mzCloud
0.783_228.08038	POS	0.783	228.08	C20 H26 N4 O7	N2-{[(3r,4r,5r)-4,5-dihydroxy-3-{[(4-methylphenyl)carbamoyl]amino}-1-cyclohexen-1-yl]carbonyl}-l-α-glutamine	-206.1	-474687	36.8616	level3	mzCloud
0.785_200.11612	POS	0.785	200.116	C8 H12 N2 O2	Hexamethylene diisocyanate	32.0262	190530	32.9854	level3	mzCloud
0.79_159.12593	POS	0.79	159.126	C8 H17 N O2	Dl-2-aminocaprylic acid	-1.32093e-06	-0.00830116	13.6602	level3	NA
0.796_187.08444	POS	0.796	187.084	C9 H9 N5	Benzoguanamine	-0.00135043	-7.21825	34.2558	level3	mzCloud
0.807_584.13492	POS	0.807	584.135	C25 H28 O16	Neomangiferin	-0.00281543	-4.8198	30.2749	level3	NA
0.808_566.12442	POS	0.808	566.124	C32 H22 O10	Ginkgetin	0.00312672	5.52306	59.945	level3	NA
0.809_462.11294	NEG	0.809	462.113	C22 H22 O11	6-o-[(2e)-3-phenyl-2-propenoyl]-1-o-(3,4,5-trihydroxybenzoyl)-β-d-glucopyranose	-0.00327352	-7.08376	46.3901	level3	mzCloud
0.814_334.06598	POS	0.814	334.066	C17 H10 N4 O4	3-nitro-2,6-bis(3-pyridyloxy)benzonitrile	-0.0042246	-12.6458	47.7369	level3	mzCloud
0.818_352.05653	POS	0.818	352.057	C17 H14 O7	Aflatoxin g2	21.9826	66598.9	30.4784	level3	mzCloud
0.826_300.06052	NEG	0.826	300.061	C16 H12 O6	Hispidulin	-0.00287178	-9.57058	48.2714	level3	mzCloud
0.828_383.07109	POS	0.828	383.071	C16 H15 F2 N3 O4 S	Pantoprazole	-0.00404058	-10.5478	36.9417	level3	mzCloud
0.828_564.14589	NEG	0.828	564.146	C26 H28 O14	Isoschaftoside	-0.00201777	-3.57667	19.5411	level3	NA
0.831_271.10508	POS	0.831	271.105	C11 H17 N3 O3 S	Carbutamide	0.00601835	22.1998	41.1882	level3	mzCloud
0.838_155.09463	POS	0.838	155.095	C8 H13 N O2	Arecoline	4.33889e-07	0.00279758	53.325	level3	NA
0.841_322.07422	POS	0.841	322.074	C15 H14 O8	Methyl 3,7,8-trihydroxy-3-methyl-10-oxo-1,4-dihydropyrano[4,3-b]chromene-9-carboxylate	0.00534961	16.6102	37.637	level3	mzCloud
0.843_170.14133	POS	0.843	170.141	C9 H21 N3 O	N8-acetylspermidine	-17.0271	-90972.2	33.9435	level3	mzCloud
0.863_362.09697	POS	0.863	362.097	C17 H20 N2 O6 S	Methicillin	-18.0072	-47374.5	33.0867	level3	mzCloud
0.864_398.13696	POS	0.864	398.137	C15 H22 N6 O5 S	S-adenosylmethionine	-0.000279137	-0.701108	56.807	level3	mzCloud
0.87_288.09539	POS	0.87	288.095	C16 H16 O5	Racemosin	-0.00438526	-15.2213	33.329	level3	mzCloud
0.878_147.05318	POS	0.878	147.053	C5 H7 N O3	L-pyroglutamic acid	18.0106	139571	68.2763	level3	mzCloud
0.878_178.11069	POS	0.878	178.111	C10 H12 N2	Tryptamine	18.0106	112496	15.6055	level3	NA
0.882_198.10044	POS	0.882	198.1	C9 H14 N2 O3	3-(1-hydroxyethyl)-2,3,6,7,8,8a-hexahydropyrrolo[1,2-a]pyrazine-1,4-dione	-5.62954e-06	-0.0284176	49.8508	level3	mzCloud
0.883_238.13153	POS	0.883	238.132	C12 H18 N2 O3	[3-({3-[(cyclopropylmethyl)amino]-3-oxetanyl}methyl)-1,2-oxazol-5-yl]methanol	-0.000212427	-0.892055	45.3483	level3	mzCloud
0.886_145.07387	POS	0.886	145.074	C6 H11 N O3	4-acetamidobutanoic acid	-2.75783e-05	-0.190098	50.5721	level3	mzCloud
0.887_181.10999	POS	0.887	181.11	C10 H15 N O2	3,4-dhma	-0.000291551	-1.6098	34.6701	level3	mzCloud
0.891_221.11576	POS	0.891	221.116	C11 H13 N3 O	L-tryptophanamide	18.0099	88672.5	27.6601	level3	NA
0.895_217.09494	POS	0.895	217.095	C10 H11 N5 O	Pymetrozine	-0.00142247	-6.55226	33.8153	level3	mzCloud
0.905_178.07432	POS	0.905	178.074	C9 H8 N2 O	3-methyl-2-quinoxalinol	18.0107	112522	33.4197	level3	mzCloud
0.907_162.07919	POS	0.907	162.079	C9 H10 N2 O	1-(1h-benzo[d]imidazol-2-yl)ethan-1-ol	-0.000127756	-0.788232	38.4868	level3	mzCloud
0.914_236.11597	POS	0.914	236.116	C12 H14 N2 O2	N-acetylserotonin	18.0104	82576.7	37.7323	level3	mzCloud
0.917_133.05283	POS	0.917	133.053	C8 H7 N O	6-hydroxyindole	6.43327e-05	0.483513	26.6885	level3	NA
0.923_282.11463	POS	0.923	282.115	C12 H16 N4 O S	Thiamine	18.0102	68193.3	39.1652	level3	mzCloud
0.93_221.12610	POS	0.93	221.126	C9 H17 N O4	O-acetyl-l-carnitine	18.0103	88670.3	43.4348	level3	NA
0.967_194.04230	NEG	0.967	194.042	C6 H10 O7	Β-d-glucopyranuronic acid	-0.000354422	-1.82651	49.3498	level3	mzCloud
0.991_179.05845	POS	0.991	179.058	C9 H9 N O3	3-succinoylpyridine	0.000204153	1.14015	46.0802	level3	mzCloud
0.993_381.07591	POS	0.993	381.076	C14 H15 N5 O6 S	Metsulfuron-methyl	0.00161036	4.22583	50.4817	level3	mzCloud
0.998_206.10568	POS	0.998	206.106	C11 H12 N2 O	Phenazone	18.0107	95753.3	35.2794	level3	mzCloud
1.001_154.07441	POS	1.001	154.074	C7 H8 N2 O	2-methylnicotinamide	18.0108	132370	35.4135	level3	mzCloud
1.005_232.12087	POS	1.005	232.121	C13 H16 N2 O2	Melatonine	-0.000310999	-1.33982	7.66017	level3	NA
1.01_146.05812	POS	1.01	146.058	C6 H10 O4	2,2-dimethylsuccinic acid	0.000214674	1.46979	11.7318	level3	NA
1.055_132.04245	POS	1.055	132.042	C5 H8 O4	Glutaric acid	0.000186763	1.41441	40.4486	level3	NA
1.094_179.09486	POS	1.094	179.095	C10 H13 N O2	Phenacetin	0.000232788	1.29981	54.4762	level3	mzCloud
1.094_259.18950	POS	1.094	259.19	C17 H25 N O	Trans-4-phenyl-4-piperidinocyclohexanol	-0.00411864	-15.8902	34.4048	level3	mzCloud
1.095_159.08977	POS	1.095	159.09	C7 H13 N O3	N-isovalerylglycine	0.000231372	1.45435	24.5201	level3	NA
1.095_161.06901	POS	1.095	161.069	C6 H11 N O4	2-aminoadipic acid	0.000204451	1.26934	36.4111	level3	mzCloud
1.095_203.11602	POS	1.095	203.116	C9 H17 N O4	Acetyl-l-carnitine	0.000266615	1.31263	45.9504	level3	mzCloud
1.095_309.10673	POS	1.095	309.107	C11 H19 N O9	N-acetylneuraminic acid	0.000752005	2.43284	26.4804	level3	NA
1.096_217.05833	NEG	1.096	217.058	C21 H22 O10	4h-1-benzopyran-4-one, 6-β-d-glucopyranosyl-2,3-dihydro-5,7-dihydroxy-2-(4-hydroxyphenyl)-, (s)-	-217.063	-500005	36.1302	level3	mzCloud
1.097_329.05227	POS	1.097	329.052	C10 H12 N5 O6 P	Adenosine cyclophosphate	-0.000252415	-0.767096	58.6278	level3	NA
1.098_482.10418	POS	1.098	482.104	C21 H19 Cl2 F3 N6	N-(5-chloro-6-methyl-2-pyridin-2-ylpyrimidin-4-yl)-n-{1-[3-chloro-5-(trifluoromethyl)pyridin-2-yl]piperidin-4-yl}amine	0.00414969	8.60752	43.1012	level3	mzCloud
1.099_143.09483	POS	1.099	143.095	C7 H13 N O2	Stachydrine	0.000198636	1.38815	30.5051	level3	NA
1.101_194.07867	NEG	1.101	194.079	C8 H10 N4 O2	Caffeine	-0.00170786	-8.79975	33.2008	level3	mzCloud
1.101_466.12994	POS	1.101	466.13	C26 H22 N2 O2 S	(1r,9s)-5-(1-benzothiophen-2-yl)-11-benzoyl-7,11-diazatricyclo[7.3.1.02,7]trideca-2,4-dien-6-one	39.9897	93841.8	57.4055	level3	mzCloud
1.102_464.09371	POS	1.102	464.094	C21 H20 O12	Myricitrin	-0.00176425	-3.80148	18.9553	level3	NA
1.12_301.06390	NEG	1.12	301.064	C14 H17 Cl2 N O2	Fenhexamid	0.000268179	0.89077	47.9456	level3	mzCloud
1.122_197.10546	POS	1.122	197.105	C10 H15 N O3	Ethyl 3-oxo-2-azabicyclo[2.2.2]octane-4-carboxylate	0.000268172	1.36055	34.4897	level3	mzCloud
1.126_242.12658	POS	1.126	242.127	C16 H21 N O2	Propranolol	-17.0307	-65715.5	33.652	level3	mzCloud
1.139_255.08516	POS	1.139	255.085	C10 H13 N3 O5	1,4:3,6-dianhydro-2-deoxy-2-[4-(methoxycarbonyl)-1h-1,2,3-triazol-1-yl]-d-glucitol	-0.000359148	-1.40795	35.0477	level3	mzCloud
1.142_240.14742	POS	1.142	240.147	C12 H20 N2 O3	Pirbuterol	2.74282e-05	0.114214	42.502	level3	mzCloud
1.148_137.04786	POS	1.148	137.048	C7 H7 N O2	Anthranilic acid	0.000176793	1.29001	36.9913	level3	mzCloud
1.153_209.10539	POS	1.153	209.105	C11 H15 N O3	N-[(1s)-2-hydroxy-1-phenethyl)]ethoxycarboxamide	0.000200112	0.956992	43.3634	level3	mzCloud
1.157_329.14061	POS	1.157	329.141	C19 H20 F N O3	Paroxetine	-0.00211141	-6.41489	34.8489	level3	mzCloud
1.16_333.09928	POS	1.16	333.099	C20 H15 N O4	Dihydrosanguinarine	-0.000825471	-2.47815	14.7423	level3	NA
1.191_141.04244	NEG	1.191	141.042	C6 H5 N O2	Picolinic acid	18.0104	146388	93.3796	level3	mzCloud
1.191_162.05262	NEG	1.191	162.053	C6 H10 O5	3-hydroxy-3-methylglutaric acid	-0.000204387	-1.26124	38.5341	level3	mzCloud
1.193_205.07347	NEG	1.193	205.073	C11 H11 N O3	Methyl 4-methoxy-1h-indole-2-carboxylate	-0.000422972	-2.06253	48.1719	level3	mzCloud
1.21_205.07403	POS	1.21	205.074	C11 H11 N O3	Ethyl 2-(2-cyanophenoxy)acetate	0.000135889	0.662637	43.9228	level3	mzCloud
1.21_550.15198	POS	1.21	550.152	C24 H28 N6 O6 S	[(2-{(2s,4s)-2-{[(2r)-1-amino-1-oxo-3-phenyl-2-propanyl]carbamoyl}-4-[(2-pyrazinylcarbonyl)amino]-1-piperidinyl}-2-oxoethyl)sulfanyl]acetic acid	21.9729	41601.2	42.4744	level3	mzCloud
1.211_564.14535	NEG	1.211	564.145	C26 H28 O14	Schaftoside	-0.00255598	-4.5307	21.7907	level3	NA
1.235_152.04720	NEG	1.235	152.047	C9 H10 O5	Ethyl gallate	-46.0056	-232290	31.5213	level3	NA
1.235_268.15350	POS	1.235	268.154	C17 H20 N2 O	Michler's ketone	-0.00406581	-15.162	30.8559	level3	mzCloud
1.239_318.09233	POS	1.239	318.092	C17 H19 Cl N2 S	Chlorpromazine	-0.00341428	-10.7335	57.2564	level3	mzCloud
1.242_197.06909	POS	1.242	197.069	C9 H11 N O4	L-dopa	0.000281878	1.43036	46.3248	level3	mzCloud
1.284_401.16854	POS	1.284	401.169	C19 H28 Cl N O6	Tnp-470	0.00802591	20.0067	35.4262	level3	mzCloud
1.284_428.15215	NEG	1.284	428.152	C22 H19 F3 N4 O2	Sb243213a	0.00614293	14.3477	32.6591	level3	mzCloud
1.291_240.14751	POS	1.291	240.148	C17 H20 O	2-(cyclohexylmethylidene)-1,2,3,4-tetrahydronaphthalen-1-one	-0.00390352	-16.2544	47.4591	level3	mzCloud
1.298_266.09944	NEG	1.298	266.099	C11 H14 N4 O4	2,6-bis[(2-hydroxyethyl)amino]-3-nitrobenzonitrile	-0.00206426	-7.75742	35.4345	level3	mzCloud
1.329_270.12156	POS	1.329	270.122	C17 H18 O3	4-tert-butylphenyl salicylate	-0.00403377	-14.9329	37.154	level3	mzCloud
1.339_468.14746	NEG	1.339	468.147	C17 H24 O11	Hastatoside	64.0156	158403	16.1161	level3	NA
1.342_128.04717	NEG	1.342	128.047	C7 H10 O5	Shikimic acid	-46.0056	-264320	53.4523	level3	NA
1.362_303.14296	POS	1.362	303.143	C17 H21 N O4	Fenoterol	-0.0041016	-13.5301	46.5004	level3	mzCloud
1.382_494.16225	NEG	1.382	494.162	C19 H28 O12	8-o-acetyl shanzhiside methyl ester	46.0042	102652	42.6759	level3	NA
1.383_304.07709	POS	1.383	304.077	C16 H11 F3 N2 O	N-phenyloxazol-5-(3-(trifluoromethyl)phenyl)oxazol-2-amine	-0.00525892	-17.2944	38.8074	level3	mzCloud
1.404_259.18960	POS	1.404	259.19	C17 H25 N O	Pv8	-0.00401892	-15.5055	39.5445	level3	mzCloud
1.43_211.08465	POS	1.43	211.085	C11 H9 N5	1-phenyl-1h-pyrazolo[3,4-d]pyrimidin-4-amine	-0.0011431	-5.41534	38.9612	level3	mzCloud
1.44_324.06104	POS	1.44	324.061	C18 H12 O6	Sterigmatocystin	-0.00234321	-7.23073	41.6896	level3	mzCloud
1.457_307.13533	POS	1.457	307.135	C18 H17 N3 O2	N4-[5-(2-phenyleth-1-ynyl)-3-pyridyl]morpholine-4-carboxamide	0.00325031	10.5828	47.3354	level3	mzCloud
1.463_199.08475	POS	1.463	199.085	C9 H10 O4	3,4-dihydroxyphenylpropionic acid	17.0268	93524.3	51.1023	level3	mzCloud
1.47_306.11484	POS	1.47	306.115	C16 H19 Cl N2 O2	5-butyl-2-(4-chlorophenyl)-6-(methoxymethyl)pyrimidin-4-ol	0.00133418	4.35845	30.3807	level3	mzCloud
1.505_169.07413	POS	1.505	169.074	C8 H11 N O3	Pyridoxine	0.000241447	1.42805	53.6042	level3	mzCloud
1.509_279.12191	POS	1.509	279.122	C14 H13 N7	Nicotinaldehyde n-(6,7-dihydro-5h-cyclopenta[d][1,2,4]triazolo[1,5-a]pyrimidin-8-yl)hydrazone	-0.00133458	-4.78131	30.4869	level3	mzCloud
1.534_321.12152	POS	1.534	321.122	C17 H15 N5 O2	N'-{[3-(4-methoxyphenyl)-1h-pyrazol-4-yl]methylene}nicotinohydrazide	-0.00105218	-3.27658	50.6238	level3	mzCloud
1.536_291.14058	POS	1.536	291.141	C15 H18 F N3 O2	(3r,5s)-5-[3-(4-fluorophenyl)-1,2,4-oxadiazol-5-yl]-1-isopropyl-3-pyrrolidinol	0.00227344	7.8088	49.9152	level3	mzCloud
1.571_433.15851	POS	1.571	433.159	C22 H24 F3 N3 O4	(3r,4r)-4-hydroxy-3-[(4-methoxybenzoyl)amino]-n-[3-(trifluoromethyl)phenyl]-1-azepanecarboxamide	-18.0134	-39925.8	34.5665	level3	mzCloud
1.578_321.11446	POS	1.578	321.114	C17 H20 Cl N O3	25c-nboh	0.00128931	4.01514	38.5015	level3	mzCloud
1.623_143.04082	POS	1.623	143.041	C6 H9 N O S	4-methyl-5-thiazoleethanol	0.000334465	2.33826	34.6778	level3	mzCloud
1.624_228.99834	POS	1.624	228.998	C5 H12 N O3 P S2	Dimethoate	-0.00128255	-5.60065	34.0852	level3	mzCloud
1.644_244.06906	NEG	1.644	244.069	C9 H12 N2 O6	Uridine	-0.000476493	-1.95228	39.5057	level3	NA
1.655_252.11108	POS	1.655	252.111	C12 H16 N2 O4	Alanyltyrosine	7.32314e-05	0.290473	54.3464	level3	mzCloud
1.66_328.05598	POS	1.66	328.056	C17 H12 O7	Aflatoxin g1	-0.002325	-7.08717	42.6398	level3	mzCloud
1.715_185.10542	POS	1.715	185.105	C9 H15 N O3	Ecgonine	0.000231622	1.2513	45.0063	level3	mzCloud
1.73_208.12139	POS	1.73	208.121	C10 H12 N2 O3	L-kynurenine	0.0365962	175.871	54.3285	level3	NA
1.78_191.05850	POS	1.78	191.059	C10 H9 N O3	3-furfuryl 2-pyrrolecarboxylate	0.000252283	1.32045	10.569	level3	NA
1.795_266.12666	POS	1.795	266.127	C13 H18 N2 O4	2-{2-oxo-2-[4-(1h-pyrrol-1-yl)piperidino]ethoxy}acetic acid	9.29935e-07	0.00349433	39.0722	level3	mzCloud
1.8_307.18955	POS	1.8	307.19	C21 H25 N O	Benztropine	-0.00406576	-13.2352	34.9283	level3	mzCloud
1.8_324.14145	NEG	1.8	324.141	C19 H20 N2 O3	Oxyphenbutazone	-0.00593947	-18.3234	41.1062	level3	mzCloud
1.809_280.10541	NEG	1.809	280.105	C13 H16 N2 O5	Α-aspartylphenylalanine	-0.00051135	-1.82556	53.3686	level3	mzCloud
1.812_271.10570	POS	1.812	271.106	C13 H13 N5 O2	Zaprinast	-0.00122524	-4.51941	44.6542	level3	mzCloud
1.818_148.01939	NEG	1.818	148.019	C5 H8 O3 S	2-keto-4-methylthiobutyric acid	-2.27061e-05	-0.1534	45.0668	level3	mzCloud
1.831_309.12121	POS	1.831	309.121	C15 H16 O6	Picrotoxinin	17.0265	58291.1	37.4285	level3	mzCloud
1.846_406.16747	POS	1.846	406.167	C25 H24 N2 O2	N2-(2-benzoylphenyl)-1-benzylpyrrolidine-2-carboxamide	21.9837	57221.8	54.2939	level3	mzCloud
1.852_127.10053	POS	1.852	127.101	C7 H13 N O	N-methylcaprolactam	0.000815011	6.41238	54.6518	level3	mzCloud
1.896_148.05241	NEG	1.896	148.052	C9 H8 O2	Trans-cinnamic acid	-1.93256e-05	-0.130532	30.1723	level3	mzCloud
1.902_191.09487	POS	1.902	191.095	C11 H13 N O2	1,2,3,4-tetrahydroisoquinoline-1-acetic acid	0.000245692	1.28571	32.6798	level3	mzCloud
1.91_483.25864	POS	1.91	483.259	C27 H37 N3 O3 S	2-[(1s,4s,5s)-5-isopropyl-2-methyl-4-({[(4-methylphenyl)sulfonyl]amino}methyl)-2-cyclohexen-1-yl]-n-methyl-n-(3-pyridinylmethyl)acetamide	0.00307897	6.37131	36.982	level3	mzCloud
1.921_445.19497	POS	1.921	445.195	C20 H28 O10	Rosarin	17.0267	39766.4	2.72494	level3	NA
1.959_361.14837	POS	1.959	361.148	C18 H20 F N3 O4	Levofloxacin	0.00458974	12.7089	32.9767	level3	mzCloud
1.984_232.15769	POS	1.984	232.158	C14 H22 N2 O2	(1r,2s,3r,4r)-3-(isobutylamino)-4-(3-pyridinyl)-1,2-cyclopentanediol	-18.0104	-71993.3	59.6332	level3	mzCloud
1.986_362.12093	NEG	1.986	362.121	C15 H22 O10	Catalpol	-0.000370506	-1.02316	23.1347	level3	NA
1.991_180.04243	NEG	1.991	180.042	C9 H8 O4	5-acetylsalicylic acid	0.00017424	0.967773	11.2929	level3	NA
10_243.08920	NEG	10	243.089	C9 H13 N3 O5	Cytidine	0.00368088	15.1423	31.6757	level3	mzCloud
10.072_387.24100	POS	10.072	387.241	C24 H29 N5	1-[(2r,4s,5r)-5-(1-methyl-3-phenyl-1h-pyrazol-5-yl)-1-azabicyclo[2.2.2]oct-2-yl]-n-(2-pyridinylmethyl)methanamine	-0.00130081	-3.35915	55.1907	level3	mzCloud
10.082_306.14432	POS	10.082	306.144	C18 H18 N4 O	[(3s)-3-(5-methyl-1h-benzimidazol-2-yl)-1-pyrrolidinyl](4-pyridinyl)methanone	-0.00374157	-12.2214	44.3598	level3	mzCloud
10.088_396.21251	POS	10.088	396.213	C22 H28 N4 O3	N-[(4-benzyl-1,4-oxazinan-2-yl)methyl]-6-morpholinonicotinamide	-0.00362982	-9.16121	43.7559	level3	mzCloud
10.089_380.21753	POS	10.089	380.218	C20 H32 N2 O3 S	Carbosulfan	0.00416145	10.9451	50.6542	level3	mzCloud
10.194_382.23555	POS	10.194	382.236	C24 H31 F N2 O	Sts-135	-0.0064901	-16.979	31.3272	level3	mzCloud
10.214_382.26955	POS	10.214	382.27	C24 H34 N2 O2	Cay10401	0.00752581	19.6876	34.5455	level3	mzCloud
10.226_328.09468	POS	10.226	328.095	C14 H18 N4 O2 S	N1-benzyl-2-[(2-oxo-3-piperidyl)carbonyl]hydrazine-1-carbothioamide	21.9796	71801.9	35.7103	level3	mzCloud
10.31_594.15801	NEG	10.31	594.158	C27 H30 O15	Lonicerin	-0.000463324	-0.779799	33.1333	level3	NA
10.313_379.13545	POS	10.313	379.135	C26 H18 F N O	Fub-jwh 018	-0.00178833	-4.71684	50.4267	level3	mzCloud
10.329_442.16163	POS	10.329	442.162	C23 H24 N4 O4	4-({(6s)-6-[(4-methoxybenzyl)carbamoyl]-1,4,6,7-tetrahydro-5h-imidazo[4,5-c]pyridin-5-yl}methyl)benzoic acid	21.9819	52315.4	41.5374	level3	mzCloud
10.338_250.12002	NEG	10.338	250.12	C14 H18 O4	Trolox	-0.000485245	-1.94004	31.7726	level3	mzCloud
10.338_436.26157	POS	10.338	436.262	C24 H32 N6 O2	N-{[(1s,4s,6s)-6-isopropyl-3-methyl-4-{[5-(1-methyl-1h-imidazol-5-yl)-1,3,4-oxadiazol-2-yl]methyl}-2-cyclohexen-1-yl]methyl}-6-methoxy-3-pyridinamine	0.00290015	6.64778	41.5656	level3	mzCloud
10.346_356.26744	POS	10.346	356.267	C24 H36 O2	Docosahexaenoic acid ethyl ester	-0.00408779	-11.4738	48.1385	level3	mzCloud
10.374_290.08194	NEG	10.374	290.082	C15 H14 O6	Catechin	0.00290376	10.0102	41.6746	level3	mzCloud
10.397_308.19871	POS	10.397	308.199	C20 H24 O2	Eicosatetraynoic acid	12.0211	40587.4	42.8547	level3	mzCloud
10.407_479.18498	POS	10.407	479.185	C21 H29 N5 O6 S	Sildenafil 2nd step impurity	0.00112973	2.35761	54.5772	level3	mzCloud
10.409_398.22758	NEG	10.409	398.228	C20 H32 O5	Prostaglandin f3α	46.0026	130606	40.6442	level3	mzCloud
10.45_274.08697	NEG	10.45	274.087	C15 H14 O5	Phloretin	0.00284602	10.3837	35.9065	level3	mzCloud
10.47_297.13646	POS	10.47	297.136	C18 H19 N O3	Ethyl 2-[4-(dimethylamino)benzoyl]benzoate	-3.25941e-05	-0.109694	57.564	level3	mzCloud
10.49_142.09963	POS	10.49	142.1	C8 H14 O2	Cyclohexaneacetic acid	0.000246826	1.737	31.9826	level3	NA
10.496_424.21257	NEG	10.496	424.213	C23 H28 N4 O4	N-[(1r,9s)-11-(1-acetyl-4-piperidinyl)-6-oxo-7,11-diazatricyclo[7.3.1.02,7]trideca-2,4-dien-3-yl]-2-furamide	0.00151297	3.56655	53.1806	level3	mzCloud
10.536_296.15995	POS	10.536	296.16	C17 H20 N4 O	Propizepine	-0.00376567	-12.7148	38.1923	level3	mzCloud
10.614_469.20043	POS	10.614	469.2	C23 H30 F N3 O5	Methyl n-{[(2s)-1-(cyclohexylcarbonyl)-4-(3-fluorobenzoyl)-2-piperazinyl]carbonyl}-d-alaninate	21.9835	49156.2	52.186	level3	mzCloud
10.619_350.07890	POS	10.619	350.079	C16 H16 N4 O2 S	(3r,5s)-5-[3-(2-pyridinyl)-1,2,4-oxadiazol-5-yl]-1-(2-thienylmethyl)-3-pyrrolidinol	21.9795	66990.4	40.9906	level3	mzCloud
10.62_324.09963	POS	10.62	324.1	C19 H17 Cl N2 O	Prazepam	-0.00331405	-10.2253	49.2591	level3	mzCloud
10.711_412.17111	POS	10.711	412.171	C18 H28 N4 O5 S	Bm 567	-0.00693073	-16.8149	35.0819	level3	mzCloud
10.726_465.20558	POS	10.726	465.206	C28 H27 N5 S	2-{5-[(2,3,4,5,6-pentamethylbenzyl)sulfanyl]-4-phenyl-4h-1,2,4-triazol-3-yl}-3-(2-pyridinyl)acrylonitrile	0.00686689	14.7612	34.5449	level3	mzCloud
10.737_584.28140	POS	10.737	584.281	C29 H44 O12	Ouabain	-0.00187542	-3.20978	36.2205	level3	mzCloud
10.787_428.18369	POS	10.787	428.184	C28 H26 N2 O	(1r,9s)-11-benzyl-5-(2-naphthyl)-7,11-diazatricyclo[7.3.1.02,7]trideca-2,4-dien-6-one	21.9792	54108.6	47.4464	level3	mzCloud
10.788_590.23591	NEG	10.788	590.236	C29 H36 O10	Methyl (2e)-3-[5-acetoxy-9-(3-furyl)-4-hydroxy-3,3,5a,9a-tetramethyl-7-oxododecahydro[2]benzofuro[5,4-f]oxireno[d]isochromen-11b(1h)-yl]acrylate	46.0051	84532.3	33.4052	level3	mzCloud
10.801_342.11583	NEG	10.801	342.116	C12 H22 O11	D-(+)-cellobiose	-0.000385576	-1.12703	29.8826	level3	NA
10.811_310.12050	POS	10.811	310.12	C19 H19 Cl N2	Desloratadine	-0.00317587	-10.2406	37.0599	level3	mzCloud
10.83_383.10530	POS	10.83	383.105	C19 H17 N3 O6	4-[(dimethylamino)methylidene]-2-[2-(4-methoxyphenoxy)-5-nitrophenyl]-4,5-dihydro-1,3-oxazol-5-one	-0.00643258	-16.7903	37.0162	level3	mzCloud
10.833_438.18684	POS	10.833	438.187	C22 H26 N6 O2 S	1-[4-(4-{5-[(2s)-1-(2-thienylmethyl)-2-pyrrolidinyl]-1,2,4-oxadiazol-3-yl}-2-pyridinyl)-1-piperazinyl]ethanone	0.00304744	6.9547	33.2205	level3	mzCloud
10.854_276.17197	NEG	10.854	276.172	C17 H26 O4	(+/-)-gingerol	-18.0111	-61224.3	59.3339	level3	mzCloud
10.862_417.25154	POS	10.862	417.252	C24 H35 N O5	Decoquinate	1.70293e-05	0.040813	35.7643	level3	mzCloud
10.87_372.19374	POS	10.87	372.194	C22 H28 O5	6α-methylprednisone	6.11983e-05	0.164426	30.7874	level3	mzCloud
10.871_398.11553	POS	10.871	398.116	C20 H19 F3 N2 O2	N-[2-pyrrolidin-1-yl-5-(trifluoromethyl)phenyl]-2,3-dihydro-1-benzofuran-5-carboxamide	21.9757	58424.2	43.218	level3	mzCloud
10.898_422.19697	NEG	10.898	422.197	C17 H30 N4 O6	N-(1-amino-1-oxo-2-propanyl)-3-[(cyclohexylcarbamoyl)amino]-1,4,5-trihydroxycyclohexanecarboxamide	35.9804	93161.3	40.3885	level3	mzCloud
10.942_392.18660	NEG	10.942	392.187	C22 H24 N4 O3	4-{[(3s)-3-{5-[4-(dimethylamino)phenyl]-1,3,4-oxadiazol-2-yl}-1-pyrrolidinyl]methyl}benzoic acid	0.00175726	4.48069	53.2163	level3	mzCloud
10.981_435.16842	POS	10.981	435.168	C25 H26 Cl N3 O2	N-{(1s,4s)-4-[1-(3-chloro-4-methylphenyl)-3,5-dimethyl-1h-pyrazol-4-yl]-2-cyclopenten-1-yl}-2-phenoxyacetamide	-0.00293547	-6.74555	38.3791	level3	mzCloud
10.983_362.13611	NEG	10.983	362.136	C20 H22 O6	Isobutyrylshikonin	3.99447	11153.3	15.8752	level3	NA
10.984_408.21252	POS	10.984	408.213	C21 H30 N4 O3	3-{5-[(2s)-1-(cyclohexylmethyl)-2-pyrrolidinyl]-1,2,4-oxadiazol-3-yl}-2-(2-methoxyethoxy)pyridine	21.9807	56910.7	51.1288	level3	mzCloud
11_241.12161	POS	11	241.122	C9 H15 N5 O3	Tetrahydrobiopterin	0.00412499	17.1078	33.1305	level3	mzCloud
11.053_754.30107	POS	11.053	754.301	C36 H44 N8 O9	Cyclo(glycyltryptophylprolylglycylvalylglycyl-β-hydroxytyrosyl)	21.9779	30011.3	59.1781	level3	mzCloud
11.07_384.15734	POS	11.07	384.157	C22 H24 O6	Schisandrin c	4.68664e-05	0.121998	27.4795	level3	NA
11.119_240.04192	NEG	11.119	240.042	C14 H8 O4	Antrapurol	-0.000336987	-1.40386	54.9625	level3	NA
11.124_354.24056	POS	11.124	354.241	C20 H34 O5	Prostaglandin d1	-6.85078e-05	-0.193393	65.7858	level3	mzCloud
11.198_506.21354	POS	11.198	506.214	C25 H34 N2 O7 S	Sar150640	0.00487126	9.62303	50.7796	level3	mzCloud
11.244_423.26162	NEG	11.244	423.262	C24 H33 N5 O2	1-cyclohexyl-3-({(2r,4s,5r)-5-[6-(2-furyl)-2-methyl-4-pyrimidinyl]-1-azabicyclo[2.2.2]oct-2-yl}methyl)urea	-0.00180193	-4.25724	36.9002	level3	mzCloud
11.282_443.22769	NEG	11.282	443.228	C25 H33 N3 O2	N-{[(1s,4s,6s)-4-{2-[(4-cyanobenzyl)amino]-2-oxoethyl}-6-isopropyl-3-methyl-2-cyclohexen-1-yl]methyl}cyclopropanecarboxamide	35.9704	88323.6	42.5994	level3	mzCloud
11.295_254.09384	NEG	11.295	254.094	C12 H10 N6 O	4-amino-7-phenylpyrazolo[5,1-c][1,2,4]triazine-3-carboxamide	0.00223077	8.77937	36.4766	level3	mzCloud
11.329_570.30185	POS	11.329	570.302	C29 H44 N2 O8	6-hydroxy-1-(hydroxymethyl)-5-{2-[2-(hydroxymethyl)-1-pyrrolidinyl]-2-oxoethyl}-1,4a-dimethyldecahydro-2-naphthalenyl (3,5-dimethoxyphenyl)carbamate	21.9921	40108.9	44.0368	level3	mzCloud
11.335_481.20079	POS	11.335	481.201	C29 H27 N3 O4	Ethyl 8,9-dimethoxy-3-phenyl-2-(2-phenyldiazenyl)-5,6-dihydropyrrolo[2,1-a]isoquinoline-1-carboxylate	0.000635846	1.32137	54.1907	level3	mzCloud
11.466_380.21753	POS	11.466	380.218	C21 H32 O6	9,9b-dihydroxy-6,6,9a-trimethyl-1-oxo-1,3,5,5a,6,7,8,9,9a,9b-decahydronaphtho[1,2-c]furan-5-yl hexanoate	-0.00235852	-6.20304	47.8257	level3	mzCloud
11.522_282.14616	NEG	11.522	282.146	C15 H22 O5	Octyl gallate	-0.000561532	-1.99021	39.7423	level3	NA
11.54_488.26119	NEG	11.54	488.261	C24 H34 N4 O4	{(2r,4s,5r)-5-[3-(3,4-dimethoxyphenyl)-1-methyl-1h-pyrazol-5-yl]-1-azabicyclo[2.2.2]oct-2-yl}methyl isopropylcarbamate	46.0032	104019	36.9238	level3	mzCloud
11.563_344.25627	POS	11.563	344.256	C20 H34 N4 O2	2-{(3r,4s)-3-[(5-butyl-1,2-oxazol-3-yl)methyl]-4-piperidinyl}-1-(4-methyl-1-piperazinyl)ethanone	-18.0119	-49719.8	32.2947	level3	mzCloud
11.611_324.19362	POS	11.611	324.194	C18 H28 O5	15-(tert-butyl)-2,3,5,6,8,9,11,12-octahydro-1,4,7,10,13-benzopentaoxacyclopentadecine	-5.23539e-05	-0.161489	30.7833	level3	mzCloud
11.614_166.09963	POS	11.614	166.1	C6 H10 N6	Cyromazine	0.00293077	17.645	34.3207	level3	mzCloud
11.619_240.07826	NEG	11.619	240.078	C10 H12 N2 O5	Dinoterb	0.00363945	15.1597	37.5902	level3	mzCloud
11.675_400.11535	NEG	11.675	400.115	C21 H20 O8	4'-demethylpodophyllotoxin	-0.0004712	-1.17766	34.0403	level3	NA
11.679_390.20712	NEG	11.679	390.207	C23 H26 N4 O2	N-benzyl-2-[(3r,4s)-3-{[5-(2-pyridinyl)-1,2-oxazol-3-yl]methyl}-4-piperidinyl]acetamide	0.00154098	3.94914	43.2322	level3	mzCloud
11.745_254.11685	POS	11.745	254.117	C13 H18 O5	1-[2,4-dihydroxy-3-(2-hydroxyethyl)-6-methoxyphenyl]-1-butanone	0.00142993	5.62709	39.523	level3	mzCloud
11.75_313.13140	POS	11.75	313.131	C18 H19 N O4	Laetanine	-9.9633e-06	-0.0318183	14.2662	level3	NA
11.774_368.12595	POS	11.774	368.126	C19 H22 O6	Cynaropicrin	21.9843	63512.5	50.3678	level3	mzCloud
11.795_428.29286	POS	11.795	428.293	C27 H40 O4	Hydroxyprogesterone caproate	0.000200593	0.468355	51.2862	level3	mzCloud
11.85_479.18498	POS	11.85	479.185	C22 H24 F3 N5 O4	2-morpholino-5-[({1-[4-(trifluoromethyl)-2-pyrimidinyl]-4-piperidinyl}carbonyl)amino]benzoic acid	0.0069452	14.494	50.5532	level3	mzCloud
11.889_408.24897	POS	11.889	408.249	C23 H38 O7	Prostaglandin e2-1-glyceryl ester	-18.0128	-42257.6	40.4047	level3	mzCloud
11.891_684.35617	NEG	11.891	684.356	C37 H50 O9	Japonicone o	46.0107	72078	53.3908	level3	mzCloud
11.923_387.33486	POS	11.923	387.335	C22 H47 N O5	Hydrolyzed fumonisin b1	-18.0106	-44432.6	52.5934	level3	mzCloud
11.924_437.27797	POS	11.924	437.278	C24 H39 N O6	Neoline/bullatine b	0.000231258	0.528859	17.2432	level3	NA
11.935_453.27299	POS	11.935	453.273	C25 H35 N5 O3	1-{[(1s,4s,6s)-6-isopropyl-3-methyl-4-{[5-(4-nitrophenyl)-1,3,4-oxadiazol-2-yl]methyl}-2-cyclohexen-1-yl]methyl}-4-methylpiperazine	-0.00100025	-2.20673	57.037	level3	mzCloud
11.937_434.26625	NEG	11.937	434.266	C26 H34 N4 O2	(4s,6s)-n-cyclobutyl-1-[(3,5-dimethyl-1,2-oxazol-4-yl)methyl]-6-isobutyl-3,4,5,6-tetrahydro-1h-azepino[5,4,3-cd]indole-4-carboxamide	-0.00192259	-4.42719	35.5526	level3	mzCloud
11.942_286.02946	NEG	11.942	286.029	C15 H11 Cl N2 S	4-(4-chlorophenyl)-1-phenyl-1,3-dihydro-2h-imidazole-2-thione	-0.00368386	-12.8791	42.8817	level3	mzCloud
11.954_404.18645	NEG	11.954	404.186	C22 H28 O7	[1-(3,4-dihydroxy-5-methoxyphenyl)-7-(3,4-dihydroxyphenyl)heptan-3-yl] acetate	0.00294208	7.27906	49.99	level3	mzCloud
11.992_224.10506	POS	11.992	224.105	C12 H16 O4	Pogostone	0.000197507	0.881315	50.0145	level3	NA
12.003_334.17564	POS	12.003	334.176	C20 H27 Cl O2	Dehydrochloromethyl testosterone	0.00568045	16.9987	35.6604	level3	mzCloud
12.011_408.15501	POS	12.011	408.155	C21 H26 N2 O3 S	(1r,9r)-5-(2-methylphenyl)-11-(propylsulfonyl)-7,11-diazatricyclo[7.3.1.02,7]trideca-2,4-dien-6-one	21.9886	56940.7	49.3263	level3	mzCloud
12.096_532.30202	POS	12.096	532.302	C30 H44 O8	Ganoderic acid g	-0.00159875	-3.00345	16.2613	level3	NA
12.099_483.21639	POS	12.099	483.216	C22 H28 F3 N5 O4	2,5-anhydro-4,6-dideoxy-6-{[(1-methyl-1h-pyrazol-4-yl)carbonyl]amino}-4-{4-[3-(trifluoromethyl)phenyl]-1-piperazinyl}-d-galactitol	0.00704766	14.5851	34.7017	level3	mzCloud
12.11_284.10430	NEG	12.11	284.104	C17 H16 O4	Phenethyl caffeate	-0.000558697	-1.96652	24.9628	level3	NA
12.13_242.09392	NEG	12.13	242.094	C15 H14 O3	Equol	-0.000375677	-1.55178	36.1311	level3	mzCloud
12.155_390.33461	POS	12.155	390.335	C26 H40 N2 O2	N-{[(1s,4s,6s)-4-{2-[benzyl(methyl)amino]-2-oxoethyl}-6-isopropyl-3-methyl-2-cyclohexen-1-yl]methyl}-2,2-dimethylpropanamide	-21.9744	-53295.9	36.8268	level3	mzCloud
12.178_343.23579	POS	12.178	343.236	C22 H30 F N O	M-144	0.00464493	13.533	32.0254	level3	mzCloud
12.183_352.10928	POS	12.183	352.109	C19 H16 N2 O5	Fg-4592	0.0033546	9.52726	33.2963	level3	mzCloud
12.212_408.15501	POS	12.212	408.155	C25 H20 N4 O2	Ssr161421	-0.00361818	-8.86465	56.4454	level3	mzCloud
12.268_405.28804	POS	12.268	405.288	C25 H35 N5	1-methyl-n-{[(2r,4s,5r)-5-(2-methyl-6-phenyl-4-pyrimidinyl)-1-azabicyclo[2.2.2]oct-2-yl]methyl}-4-piperidinamine	-0.00120691	-2.97789	53.0799	level3	mzCloud
12.273_299.06156	POS	12.273	299.062	C16 H13 N O3 S	8-anilino-1-naphthalenesulfonic acid	-5.56415e-05	-0.186054	33.3255	level3	mzCloud
12.303_440.12624	POS	12.303	440.126	C20 H24 O11	(1s,7s,8s,9r,10s,11s,13s,16s)-6,9,12,17-tetrahydroxy-16-methyl-8-(2-methyl-2-propanyl)-2,4,14,19-tetraoxahexacyclo[8.7.2.01,11 03,7 07,11 013,17]nonadecane-5,15,18-trione	-0.00561965	-12.7681	55.1767	level3	mzCloud
12.327_450.23753	NEG	12.327	450.238	C21 H32 N4 O2 S	1-(4-methoxyphenyl)-3-{[(2r,4s,5s)-5-(4-thiomorpholinylmethyl)-1-azabicyclo[2.2.2]oct-2-yl]methyl}urea	46.0129	113830	30.2042	level3	mzCloud
12.358_361.28288	POS	12.358	361.283	C23 H38 F N O2	Arn1203	-18.0058	-47472.5	44.6833	level3	mzCloud
12.37_331.06875	NEG	12.37	331.069	C10 H14 N5 O6 P	2'-deoxyadenosine 5'-monophosphate (damp)	0.000578671	1.74789	47.6223	level3	mzCloud
12.372_356.21941	NEG	12.372	356.219	C20 H28 N4 O2	Ab-chminaca	-0.00182056	-5.11077	41.0374	level3	mzCloud
12.374_432.14223	POS	12.374	432.142	C23 H20 N4 O5	Acetaminotadalafil	-0.00114454	-2.64852	41.8292	level3	mzCloud
12.383_266.15189	POS	12.383	266.152	C15 H20 O3	(3ar,8r,8ar,9ar)-8-hydroxy-8a-methyl-3,5-bis(methylene)decahydronaphtho[2,3-b]furan-2(3h)-one	18.0106	72582.2	78.2504	level3	mzCloud
12.413_374.21223	NEG	12.413	374.212	C22 H30 O5	20-dihydro 6α-methylprednisone	0.00290861	7.77268	35.5637	level3	mzCloud
12.486_387.26225	POS	12.486	387.262	C20 H34 O6	Thromboxane b2	17.0267	45988.9	47.8673	level3	mzCloud
12.548_373.26172	POS	12.548	373.262	C23 H35 N O3	(2s)-2-[(2r)-7-(2-methoxyethoxy)-5,8-dimethyl-1,2,3,4-tetrahydro-2-naphthalenyl]-1-(1-piperidinyl)-1-propanone	2.72095e-05	0.0728967	52.4059	level3	mzCloud
12.561_334.25076	POS	12.561	334.251	C21 H34 O3	(+/-)-cp 47,497-c7-hydroxy metabolite	-3.82469e-05	-0.114426	48.5434	level3	mzCloud
12.616_472.20774	POS	12.616	472.208	C25 H30 N4 O4	N-(3,4-dimethoxybenzyl)-2-[(3r,4s)-3-{[5-(2-pyridinyl)-1,2-oxazol-3-yl]methyl}-4-piperidinyl]acetamide	21.981	48822.2	53.3314	level3	mzCloud
12.619_414.19444	POS	12.619	414.194	C26 H26 N2 O3	Jwh-198	9.31432e-05	0.224878	55.3529	level3	mzCloud
12.628_340.18819	NEG	12.628	340.188	C17 H25 F N2 O4	2-[(2s,3r,4s,5r)-5-{[(4-fluorobenzyl)amino]methyl}-3,4-dihydroxytetrahydro-2-furanyl]-n-isopropylacetamide	0.00835592	24.5633	30.61	level3	mzCloud
12.643_352.21803	POS	12.643	352.218	C22 H28 N2 O2	Β-hydroxyfentanyl	0.00295052	8.37705	58.319	level3	mzCloud
12.683_496.15117	NEG	12.683	496.151	C23 H28 O12	(1s,4as,7s,7as)-7-hydroxy-1-{[6-o-(4-hydroxybenzoyl)-β-d-glucopyranosyl]oxy}-7-methyl-1,4a,5,6,7,7a-hexahydrocyclopenta[c]pyran-4-carboxylic acid	-0.00690528	-13.9175	33.8991	level3	mzCloud
12.71_325.26166	POS	12.71	325.262	C19 H32 O3	Npeo	17.0265	55238.7	32.0553	level3	mzCloud
12.713_554.30686	POS	12.713	554.307	C32 H38 N6 O3	Cinnamyldenafil	0.00632176	11.4049	54.9193	level3	mzCloud
12.717_268.16750	POS	12.717	268.168	C16 H20 N4	2,3-dicyanospiro[cyclohexane-1,5'-cyclohexano[1,2-e]diazepine]	-0.0012964	-4.83426	47.2007	level3	mzCloud
12.731_283.08394	NEG	12.731	283.084	C14 H10 F N5 O	N4-(5-fluoro-4-imino-3,4-dihydroquinazolin-3-yl)isonicotinamide	-0.00300139	-10.6024	56.2706	level3	mzCloud
12.749_352.22498	POS	12.749	352.225	C20 H34 O6	19(r)-hydroxy prostaglandin e1	-18.0106	-48646.2	55.4778	level3	mzCloud
12.788_342.24022	NEG	12.788	342.24	C18 H32 O3	(+/-)9(10)-epome	46.0051	155299	45.216	level3	mzCloud
12.798_386.17305	POS	12.798	386.173	C18 H25 F N4 O3	5-fluoro ab-pinaca n-(4-hydroxypentyl) metabolite	21.982	60358.4	36.5726	level3	mzCloud
12.818_391.27213	POS	12.818	391.272	C23 H37 N O4	N-arachidonoyl-l-serine	-0.00012756	-0.326013	56.2118	level3	mzCloud
12.887_324.20889	POS	12.887	324.209	C22 H28 O2	Cannabinol monomethyl ether	-4.43559e-05	-0.136813	58.6394	level3	mzCloud
12.911_258.12564	POS	12.911	258.126	C11 H15 N O5	Methocarbamol	17.0306	70638.6	31.7792	level3	mzCloud
12.916_306.25580	POS	12.916	306.256	C20 H34 O2	Pinolenic acid ethyl ester	-7.55456e-05	-0.246675	35.3394	level3	mzCloud
12.947_306.99337	POS	12.947	306.993	C15 H8 Cl2 F N O	Quinoxyfen	-0.00332817	-10.8411	47.0704	level3	mzCloud
12.962_562.16261	NEG	12.962	562.163	C27 H30 O13	1,5-anhydro-6-deoxy-2-o-(6-deoxy-α-l-mannopyranosyl)-1-[5,7-dihydroxy-2-(4-hydroxyphenyl)-4-oxo-4h-chromen-6-yl]hexitol	-0.00603511	-10.7354	34.8803	level3	mzCloud
12.984_324.22773	POS	12.984	324.228	C19 H32 O4	Tofa	-0.00233274	-7.19472	58.2063	level3	mzCloud
13.107_378.21675	NEG	13.107	378.217	C20 H30 N2 O5	Neotame	0.00127739	3.3774	17.0831	level3	NA
13.114_477.33062	POS	13.114	477.331	C30 H43 N3 O2	1-(4-benzyl-1-piperidinyl)-2-[(3r,4s)-3-{[5-(cyclohexylmethyl)-1,2-oxazol-3-yl]methyl}-4-piperidinyl]ethanone	-0.00491153	-10.2895	34.0996	level3	mzCloud
13.12_358.17760	NEG	13.12	358.178	C21 H26 O5	7-(3,4-dihydroxyphenyl)-1-(4-hydroxyphenyl)-3-heptanyl acetate	-0.000428713	-1.19693	46.5454	level3	mzCloud
13.13_306.18113	POS	13.13	306.181	C18 H26 O4	Diisopentyl phthalate	-0.00197661	-6.45563	36.322	level3	mzCloud
13.154_357.19539	POS	13.154	357.195	C21 H27 N O4	Nalbuphine	0.00138224	3.86973	58.6227	level3	mzCloud
13.202_312.06294	NEG	13.202	312.063	C17 H12 O6	4-(3,4-dihydroxyphenyl)-6,7-dihydroxy-2-naphthoic acid	-0.000452696	-1.45065	48.8647	level3	mzCloud
13.214_185.21463	POS	13.214	185.215	C12 H27 N	Dodecylamine	0.000277955	1.50072	50.2513	level3	mzCloud
13.278_306.21945	POS	13.278	306.219	C19 H30 O3	11β-hydroxyandrosterone	-4.58848e-05	-0.149843	52.2568	level3	mzCloud
13.314_336.09926	POS	13.314	336.099	C20 H18 O6	Sesamin	-18.0111	-50862.9	34.0641	level3	mzCloud
13.319_211.08424	NEG	13.319	211.084	C10 H13 N O4	2-amino-3-(4-hydroxy-3-methoxyphenyl)propanoic acid	-0.000218641	-1.0358	49.9871	level3	mzCloud
13.329_445.24622	POS	13.329	445.246	C26 H31 N5 O2	1-{[(1s,4s,6s)-6-isopropyl-3-methyl-4-{[5-(4-pyridinyl)-1,3,4-oxadiazol-2-yl]methyl}-2-cyclohexen-1-yl]methyl}-3-phenylurea	-0.00155194	-3.48555	34.0788	level3	mzCloud
13.33_436.18648	POS	13.33	436.186	C26 H29 Cl N2 O2	(1r,9s)-5-[(e)-2-(4-chlorophenyl)vinyl]-11-(cyclohexylcarbonyl)-7,11-diazatricyclo[7.3.1.02,7]trideca-2,4-dien-6-one	-0.00527643	-12.0966	46.5976	level3	mzCloud
13.333_396.19383	POS	13.333	396.194	C23 H28 N2 O2 S	(1r,9s)-5-[4-(methylsulfanyl)phenyl]-11-(tetrahydro-2h-pyran-4-yl)-7,11-diazatricyclo[7.3.1.02,7]trideca-2,4-dien-6-one	0.00668536	16.8743	33.0226	level3	mzCloud
13.337_468.24796	NEG	13.337	468.248	C25 H32 N6 O	1-(3-cyanophenyl)-3-{[(2r,4s,5r)-5-(3-cyclopentyl-1-methyl-1h-pyrazol-5-yl)-1-azabicyclo[2.2.2]oct-2-yl]methyl}urea	35.9842	83245.9	34.6507	level3	mzCloud
13.39_288.20896	POS	13.39	288.209	C19 H28 O2	Epitestosterone	2.78575e-05	0.0966572	46.6571	level3	mzCloud
13.406_380.21707	NEG	13.406	380.217	C20 H30 O4	6,18,19-trihydroxytrachyloban-2-one	46.0027	137644	42.5865	level3	mzCloud
13.431_332.19594	NEG	13.431	332.196	C20 H30 O5	19(r)-hydroxy prostaglandin a2	-18.0134	-51436.1	33.7976	level3	mzCloud
13.485_378.23824	POS	13.485	378.238	C24 H30 N2 O2	Tetrahydrofuran fentanyl 3-tetrahydrofurancarboxamide	0.0075139	19.8659	36.2659	level3	mzCloud
13.491_328.01392	POS	13.491	328.014	C14 H13 Cl O5 S	Sulcotrione	-0.00330137	-10.0646	32.4775	level3	mzCloud
13.51_436.28182	NEG	13.51	436.282	C26 H36 N4 O2	4-cyano-n-({(1s,4s,6s)-6-isopropyl-3-methyl-4-[2-(4-methyl-1-piperazinyl)-2-oxoethyl]-2-cyclohexen-1-yl}methyl)benzamide	-0.00200276	-4.5905	47.0807	level3	mzCloud
13.517_450.25977	POS	13.517	450.26	C23 H40 O7	Prostaglandin f2α-1-glyceryl ester	21.9824	51327.4	54.4787	level3	mzCloud
13.526_268.16686	NEG	13.526	268.167	C15 H24 O4	4,6-dihydroxy-4-(hydroxymethyl)-3,4a,8,8-tetramethyl-4a,5,6,7,8,8a-hexahydro-1(4h)-naphthalenone	-0.000595458	-2.22047	32.4212	level3	mzCloud
13.526_390.23830	POS	13.526	390.238	C23 H34 O5	15-deoxy-δ12,14-prostaglandin j2-2-glycerol ester	-0.00232473	-5.95716	55.2717	level3	mzCloud
13.566_390.13101	NEG	13.566	390.131	C20 H22 O8	Polydatin	-0.000458487	-1.17521	9.72755	level3	NA
13.677_450.27729	POS	13.677	450.277	C29 H38 O4	Celastrol	0.000284983	0.632906	22.332	level3	NA
13.707_304.16509	POS	13.707	304.165	C18 H24 O4	3,12-dihydroxy-13-methoxypodocarpa-8,11,13-trien-7-one	-0.00237261	-7.80034	49.3257	level3	mzCloud
13.733_299.07280	POS	13.733	299.073	C15 H13 N3 O2 S	Fenbendazole	-4.58741e-05	-0.153388	55.6668	level3	mzCloud
13.756_764.43741	NEG	13.756	764.437	C41 H64 O13	Momordin ic	0.00271355	3.54975	10.1025	level3	NA
13.792_358.21152	NEG	13.792	358.212	C22 H30 O4	Cannabidiolic acid	-0.00288838	-8.06326	49.7869	level3	mzCloud
13.817_342.10866	NEG	13.817	342.109	C19 H18 O6	Methylophiopogonanone a	-0.00168212	-4.91688	50.623	level3	NA
13.818_461.33550	POS	13.818	461.336	C24 H47 N O7	Psychosine	0.000243937	0.528763	31.3075	level3	mzCloud
13.823_383.26711	POS	13.823	383.267	C21 H39 N O6	Myriocin	-18.0106	-44883.2	31.7491	level3	mzCloud
13.824_338.20931	POS	13.824	338.209	C19 H30 O5	Lauryl gallate	-1.3042e-05	-0.038562	15.0946	level3	NA
13.858_385.28284	POS	13.858	385.283	C21 H34 O4	Carbaprostacyclin	35.0371	100036	34.3675	level3	mzCloud
13.874_313.17889	NEG	13.874	313.179	C18 H23 N3 O2	3-(tert-butyl)-n-(2,3-dihydro-1-benzofuran-5-ylmethyl)-1-methyl-1h-pyrazole-5-carboxamide	-0.000135134	-0.43149	48.9246	level3	mzCloud
13.878_380.16295	NEG	13.878	380.163	C23 H24 O5	8-desoxygartanin	0.000573076	1.50745	23.5885	level3	NA
13.935_422.17246	NEG	13.935	422.172	C25 H26 O6	Mulberrin	-0.000476586	-1.12889	50.9091	level3	NA
13.949_348.22904	POS	13.949	348.229	C21 H34 O5	Β-cortolone	-18.0116	-49179.6	55.129	level3	mzCloud
14.035_396.22791	POS	14.035	396.228	C21 H28 N6 O2	1-[4-(4-{5-[(2s)-1-(cyclopropylmethyl)-2-pyrrolidinyl]-1,2,4-oxadiazol-3-yl}-2-pyridinyl)-1-piperazinyl]ethanone	0.000537046	1.3554	39.8201	level3	mzCloud
14.039_380.25387	POS	14.039	380.254	C24 H32 N2 O2	4-methoxy-butyryl fentanyl	0.00749593	19.7134	38.063	level3	mzCloud
14.129_376.20683	NEG	14.129	376.207	C19 H28 N4 O4	N'1,n'3-bis[(2,2-dimethylpropanoyl)oxy]-5-methylbenzene-1,3-dicarboximidamide	-0.00422434	-11.2286	44.5619	level3	mzCloud
14.165_508.27898	NEG	14.165	508.279	C26 H40 N4 O4	N-[(1s,2s,8s,8as)-8-hydroxy-7-{(2s)-1-[(2r)-2-(methoxymethyl)-1-pyrrolidinyl]-1-oxo-2-propanyl}-1,4a-dimethyldecahydro-2-naphthalenyl]-5-pyrimidinecarboxamide	35.974	76166.9	45.5997	level3	mzCloud
14.215_375.24089	POS	14.215	375.241	C22 H33 N O4	Tuberostemonine	-6.60747e-05	-0.176086	49.4118	level3	NA
14.216_392.21797	POS	14.216	392.218	C23 H30 N4 O3	2-methoxy-n-({(2r,4s,5r)-5-[6-(2-methoxyphenyl)-2-methyl-4-pyrimidinyl]-1-azabicyclo[2.2.2]oct-2-yl}methyl)acetamide	-18.0138	-43911.3	34.5389	level3	mzCloud
14.25_478.14213	POS	14.25	478.142	C23 H22 N6 O4 S	4-(1,3-benzodioxol-5-yl)-3-[4-(tert-butyl)phenyl]-5-[(1-methyl-4-nitro-1h-imidazol-5-yl)sulfanyl]-4h-1,2,4-triazole	-0.000191397	-0.400294	34.4482	level3	mzCloud
14.26_358.17558	POS	14.26	358.176	C22 H22 N4 O	Thj	-0.00377851	-10.5492	57.133	level3	mzCloud
14.304_355.27217	POS	14.304	355.272	C20 H34 O4	(+/-)5(6)-dihet	17.0265	50337.6	55.7242	level3	mzCloud
14.427_336.22970	POS	14.427	336.23	C20 H34 O5	Prostaglandin e1	-18.0109	-50843.8	43.1676	level3	mzCloud
14.433_398.23339	NEG	14.433	398.233	C21 H28 N4 O	1-[(1s,4s)-4-(1-benzyl-3,5-dimethyl-1h-pyrazol-4-yl)-2-cyclopenten-1-yl]-3-isopropylurea	46.0071	130618	52.1004	level3	mzCloud
14.472_252.17265	POS	14.472	252.173	C15 H24 O3	(4r,4as,8as)-4-hydroxy-4-(hydroxymethyl)-3,4a,8,8-tetramethyl-4a,5,6,7,8,8a-hexahydro-1(4h)-naphthalenone	0.000103434	0.410173	38.8549	level3	mzCloud
14.477_724.38972	NEG	14.477	724.39	C38 H60 O13	(1s,2s,8ξ,9β,16α,17ξ)-1-(β-d-glucopyranosyloxy)-2,16,20-trihydroxy-9,10,14-trimethyl-11,22-dioxo-4,9-cyclo-9,10-secocholest-5-en-25-yl acetate	-0.0136748	-18.8773	31.7637	level3	mzCloud
14.497_316.20149	POS	14.497	316.201	C22 H26 O3	Resmethrin	-21.9867	-65013.2	38.5763	level3	mzCloud
14.534_394.17851	NEG	14.534	394.179	C21 H27 F O6	Triamcinolone	-0.00065248	-1.65529	42.4974	level3	NA
14.559_432.22822	POS	14.559	432.228	C24 H28 N6 O2	N-{[(1s,4s,6s)-6-isopropyl-3-methyl-4-{[5-(4-pyridinyl)-1,3,4-oxadiazol-2-yl]methyl}-2-cyclohexen-1-yl]methyl}-2-pyrazinecarboxamide	0.000842724	1.94972	34.0341	level3	mzCloud
14.583_390.23840	POS	14.583	390.238	C19 H30 N6 O3	(2s,5as,8ar)-6-(1h-imidazol-2-ylmethyl)-1-methyl-2-[3-(4-morpholinyl)-3-oxopropyl]octahydropyrrolo[3,2-e][1,4]diazepin-5(2h)-one	0.000456326	1.16935	55.8684	level3	mzCloud
14.585_432.25154	POS	14.585	432.252	C25 H36 O6	Hydrocortisone 17-butyrate	0.000349348	0.808205	30.0612	level3	mzCloud
14.592_478.14075	NEG	14.592	478.141	C22 H25 Cl N2 O3 S	(1r,9r)-3-[(e)-2-(4-chlorophenyl)vinyl]-11-(propylsulfonyl)-7,11-diazatricyclo[7.3.1.02,7]trideca-2,4-dien-6-one	46.0133	106481	32.388	level3	mzCloud
14.607_398.17299	POS	14.607	398.173	C22 H24 N4 O2	N-{(3s,5s)-1-methyl-5-[3-(4-methylphenyl)-1,2,4-oxadiazol-5-yl]-3-pyrrolidinyl}-2-phenylacetamide	21.9831	58436.1	31.2345	level3	mzCloud
14.636_314.18773	NEG	14.636	314.188	C20 H28 O4	Prostaglandin a3	-18.011	-54217.6	51.8246	level3	mzCloud
14.646_420.28781	POS	14.646	420.288	C28 H34 N4 O	1-benzyl-3-[(1s,4s)-4-{3,5-dimethyl-1-[4-(2-methyl-2-propanyl)phenyl]-1h-pyrazol-4-yl}-2-cyclopenten-1-yl]urea	-21.9854	-49710.1	60.0698	level3	mzCloud
14.682_564.29662	POS	14.682	564.297	C28 H42 N6 O5	(2s)-n-[(2s)-1-amino-3-cyclohexyl-1-oxo-2-propanyl]-4-[4-(dimethylamino)benzoyl]-1-(4-morpholinylcarbonyl)-2-piperazinecarboxamide	21.9749	40520.1	32.15	level3	mzCloud
14.689_300.20817	POS	14.689	300.208	C20 H31 N O2	Drofenine	-17.0273	-53674	56.7437	level3	mzCloud
14.709_315.21745	POS	14.709	315.217	C20 H29 N O2	17β-hydroxy-androstano[3,2-c]isoxazole	-0.00237437	-7.53241	49.967	level3	mzCloud
14.756_396.25055	NEG	14.756	396.251	C24 H28 N6 O2	(3r,4s,6r)-n-(2-methoxybenzyl)-6-{[4-(2-pyridinyl)-1h-1,2,3-triazol-1-yl]methyl}quinuclidine-3-carboxamide	-35.9768	-83235.9	36.5041	level3	mzCloud
14.759_290.15136	NEG	14.759	290.151	C17 H24 O5	(4s)-4-[(3as,4s,7ar)-4-hydroxy-6-methyl-3-methylene-2-oxo-2,3,3a,4,7,7a-hexahydro-1-benzofuran-5-yl]pentyl acetate	-18.011	-58446.5	53.0925	level3	mzCloud
14.765_416.25587	NEG	14.765	416.256	C27 H34 N4 O3	N-({(2r,4s,5s)-5-[(4-phenyl-1-piperazinyl)methyl]-1-azabicyclo[2.2.2]oct-2-yl}methyl)-1,3-benzodioxole-5-carboxamide	-46.0072	-99526.1	39.3676	level3	mzCloud
14.768_454.34480	POS	14.768	454.345	C30 H46 O3	Oleanonic acid	0.000109489	0.240982	21.7741	level3	NA
14.794_516.33097	POS	14.794	516.331	C26 H45 N O6 S	Taurochenodeoxycholic acid	17.0342	34116.4	40.7023	level3	mzCloud
14.829_460.28253	POS	14.829	460.283	C26 H38 N4 O2	1-(4-methyl-1-piperazinyl)-2-[(3r,4s)-3-({5-[4-(2-methyl-2-propanyl)phenyl]-1,2-oxazol-3-yl}methyl)-4-piperidinyl]ethanone	21.9831	50155.3	55.2892	level3	mzCloud
14.849_448.25908	POS	14.849	448.259	C29 H36 O4	7-hydroxycoumarinyl arachidonate	-0.00228442	-5.09617	43.1153	level3	mzCloud
14.891_528.24493	POS	14.891	528.245	C26 H36 N6 O4 S	Cyclopentynafil	-0.0069427	-13.1428	40.4183	level3	mzCloud
14.91_479.30077	NEG	14.91	479.301	C27 H37 N5 O3	1-[1-({(3r,4s)-3-[(5-butyl-1,2-oxazol-3-yl)methyl]-4-piperidinyl}acetyl)-4-piperidinyl]-1,3-dihydro-2h-benzimidazol-2-one	0.0111325	23.2271	32.6135	level3	mzCloud
14.969_203.13134	POS	14.969	203.131	C13 H17 N O	Crotamiton	0.000328624	1.61779	56.5143	level3	mzCloud
15.02_446.17233	NEG	15.02	446.172	C25 H28 N4 O3 S	{(2r,4s,5r)-5-[1-methyl-3-(2-thienyl)-1h-pyrazol-5-yl]-1-azabicyclo[2.2.2]oct-2-yl}methyl (4-acetylphenyl)carbamate	-18.0159	-38811.6	36.3278	level3	mzCloud
15.02_446.17323	POS	15.02	446.173	C26 H24 N4 O2	(4-benzhydrylpiperazino)(5-phenyl-1,3,4-oxadiazol-2-yl)methanone	21.9833	51824.2	34.4116	level3	mzCloud
15.041_312.20656	POS	15.041	312.207	C21 H28 O2	Norgestrel	-0.00236717	-7.582	45.1035	level3	mzCloud
15.064_378.27698	POS	15.064	378.277	C23 H38 O4	5-ethoxy-10-gingerol	-2.52951e-05	-0.0668694	17.6473	level3	NA
15.104_552.27098	POS	15.104	552.271	C32 H40 O8	Handelin	-0.00133535	-2.41792	22.338	level3	NA
15.136_330.18306	POS	15.136	330.183	C20 H26 O4	Carnosol	-4.76752e-05	-0.14439	23.3072	level3	NA
15.151_380.25384	POS	15.151	380.254	C24 H32 N2 O2	2-methoxy butyryl fentanyl	0.00746234	19.625	34.0065	level3	mzCloud
15.203_456.22806	POS	15.203	456.228	C24 H32 N4 O3 S	4-methyl-n-[(1r,9s)-11-(1-methyl-4-piperidinyl)-6-oxo-7,11-diazatricyclo[7.3.1.02,7]trideca-2,4-dien-3-yl]benzenesulfonamide	0.00854845	18.7376	36.3742	level3	mzCloud
15.216_410.17068	POS	15.216	410.171	C24 H26 O6	3-isomangostin	-0.00225728	-5.50325	11.6982	level3	NA
15.248_486.28213	NEG	15.248	486.282	C25 H36 N4 O3	N-({(2r,4s,5r)-5-[3-(3,4-dimethoxyphenyl)-1-methyl-1h-pyrazol-5-yl]-1-azabicyclo[2.2.2]oct-2-yl}methyl)-2,2-dimethylpropanamide	46.0034	104487	33.2366	level3	mzCloud
15.279_237.07919	POS	15.279	237.079	C15 H11 N O2	Disperse orange 11	0.000211623	0.892628	45.5682	level3	mzCloud
15.281_237.10307	POS	15.281	237.103	C12 H15 N O4	5-methoxy methylone	0.00295964	12.4827	41.0206	level3	mzCloud
15.309_705.39284	POS	15.309	705.393	C34 H59 N O14	(2s,2's)-2,2'-{[(5r,6r,7s,9s,16r,18s,19s)-19-amino-16,18-dihydroxy-5,9-dimethyl-6,7-icosanediyl]bis[oxy(2-oxo-2,1-ethanediyl)]}disuccinic acid	-0.000711859	-1.00917	44.2392	level3	mzCloud
15.344_470.26466	POS	15.344	470.265	C28 H38 O6	Withanolide a	-0.00217848	-4.63242	30.4077	level3	mzCloud
15.367_364.22222	NEG	15.367	364.222	C20 H30 O3	(5ξ,9ξ)-17-hydroxykaur-15-en-19-oic acid	46.0027	144563	41.3188	level3	mzCloud
15.49_626.32760	POS	15.49	626.328	C31 H43 N3 O8	Tanespimycin	41.0226	70087.5	37.743	level3	mzCloud
15.524_456.22566	POS	15.524	456.226	C25 H32 N2 O6	Vindoline	-0.000372516	-0.816517	53.7273	level3	NA
15.554_292.23985	NEG	15.554	292.24	C14 H32 N2 O4	Tetrakis(2-hydroxypropyl)ethylenediamine	0.00364464	12.4715	48.4565	level3	mzCloud
15.596_270.16203	POS	15.596	270.162	C18 H22 O2	Estrone	5.50334e-05	0.203705	51.4947	level3	NA
15.708_530.30780	NEG	15.708	530.308	C28 H42 N4 O6	Kukoamine a	-0.00263922	-4.97675	45.6857	level3	NA
15.723_294.19835	POS	15.723	294.198	C15 H22 N2 O2	4,4'-diisocyanatodicyclohexylmethane	32.0302	122174	38.5665	level3	mzCloud
15.736_292.16701	NEG	15.736	292.167	C18 H20 N4	5-methyl-2-[(3s)-1-(2-pyridinylmethyl)-3-pyrrolidinyl]-1h-benzimidazole	-0.001789	-6.12317	32.2641	level3	mzCloud
15.743_261.13652	POS	15.743	261.137	C15 H19 N O3	Mdpbp	2.99352e-05	0.114634	51.4479	level3	mzCloud
15.762_526.31302	NEG	15.762	526.313	C27 H44 O7	Hydroxyecdysone	46.0043	95780.7	19.7105	level3	NA
15.786_584.32273	NEG	15.786	584.323	C32 H44 N4 O4	N-[(1s,3as,5s,7ar)-5-hydroxy-7a-{3-[4-(2-methoxyphenyl)-1-piperazinyl]-3-oxopropyl}-3,3,5-trimethyloctahydro-1h-inden-1-yl]nicotinamide	35.9865	65628.5	36.3703	level3	mzCloud
15.797_515.28941	POS	15.797	515.289	C29 H41 N O7	Candoxatril	0.00110735	2.14899	30.7246	level3	mzCloud
15.803_354.09413	POS	15.803	354.094	C16 H18 O9	Cryptochlorogenic acid	-0.000950243	-2.68358	18.7536	level3	NA
15.833_448.28031	POS	15.833	448.28	C27 H36 N4 O2	(1r,9s)-11-(1-acetyl-4-piperidinyl)-5-{2-[(dimethylamino)methyl]phenyl}-7,11-diazatricyclo[7.3.1.02,7]trideca-2,4-dien-6-one	-0.00351837	-7.84854	36.7716	level3	mzCloud
15.839_328.24036	POS	15.839	328.24	C22 H32 O2	Docosahexaenoic acid	0.000131392	0.400292	57.3662	level3	mzCloud
15.955_454.34489	POS	15.955	454.345	C30 H46 O3	Β-elemonic acid	0.000197508	0.43471	38.4073	level3	NA
16.003_338.18339	POS	16.003	338.183	C22 H26 O3	Bioresmethrin	-0.00480041	-14.1945	43.0744	level3	mzCloud
16.088_516.33103	POS	16.088	516.331	C26 H45 N O6 S	Taurodeoxycholic acid	17.0343	34116.5	39.6411	level3	mzCloud
16.127_422.30349	POS	16.127	422.303	C26 H38 N4 O	1-[(2r,4s,5r)-5-(3-cyclohexyl-1-methyl-1h-pyrazol-5-yl)-1-azabicyclo[2.2.2]oct-2-yl]-n-(4-methoxybenzyl)methanamine	-0.00106922	-2.53187	46.1647	level3	mzCloud
16.143_446.26621	NEG	16.143	446.266	C27 H36 N4 O3	N-[(1s,2s,8s,8as)-8-hydroxy-1,4a-dimethyl-7-{(2s)-1-oxo-1-[(3-pyridinylmethyl)amino]-2-propanyl}decahydro-2-naphthalenyl]-2-pyridinecarboxamide	-18.0125	-38796.8	49.2387	level3	mzCloud
16.147_464.27674	NEG	16.147	464.277	C27 H36 N4 O3	N-[(1s,2s,8s,8as)-8-hydroxy-1,4a-dimethyl-7-{(2s)-1-oxo-1-[(2-pyridinylmethyl)amino]-2-propanyl}decahydro-2-naphthalenyl]-2-pyridinecarboxamide	-0.00200338	-4.31503	42.4356	level3	mzCloud
16.165_427.27515	NEG	16.165	427.275	C25 H37 N3 O3	1-({(1s,4s,6s)-6-isopropyl-3-methyl-4-[2-oxo-2-(1-pyrrolidinyl)ethyl]-2-cyclohexen-1-yl}methyl)-3-(3-methoxyphenyl)urea	-0.00833978	-19.5181	35.5611	level3	mzCloud
16.176_484.22321	POS	16.176	484.223	C25 H30 N6 O3	1-(4-{5-[(2s)-1-(2-methoxybenzyl)-2-pyrrolidinyl]-1,2,4-oxadiazol-3-yl}-2-pyridinyl)-4-piperidinecarboxamide	21.9853	47562.7	59.7143	level3	mzCloud
16.271_404.25637	POS	16.271	404.256	C24 H38 O6	7-{2,6-dimethyl-8-[(2-methylbutanoyl)oxy]-1,2,6,7,8,8a-hexahydro-1-naphthalenyl}-3,5-dihydroxyheptanoic acid	-18.0105	-42651.9	41.5504	level3	mzCloud
16.4_297.26674	POS	16.4	297.267	C18 H35 N O2	Spiroxamine	-3.89878e-05	-0.131154	43.1073	level3	mzCloud
16.436_458.22778	POS	16.436	458.228	C26 H34 O7	Cinobufotalin	-0.00267619	-5.84027	57.1357	level3	NA
16.455_504.28241	NEG	16.455	504.282	C27 H40 N4 O3	4-acetamido-n-({(1s,4s,6s)-6-isopropyl-3-methyl-4-[2-(4-methyl-1-piperazinyl)-2-oxoethyl]-2-cyclohexen-1-yl}methyl)benzamide	35.9724	76813.2	40.3128	level3	mzCloud
16.465_434.20957	POS	16.465	434.21	C25 H30 N4 O S	Pd 0343701	-0.00446659	-10.2866	36.6818	level3	mzCloud
16.518_449.31336	NEG	16.518	449.313	C26 H43 N O5	Glycoursodeoxycholic acid	-0.000761167	-1.69406	49.2477	level3	NA
16.529_416.25643	POS	16.529	416.256	C25 H36 O5	(2e,6e,9e)-11-hydroxy-7-(hydroxymethyl)-4,11-dimethyl-4-(4-methyl-3-penten-1-yl)-8-oxo-2,6,9-cycloundecatrien-1-yl 3-methyl-2-butenoate	0.000157517	0.378413	45.9825	level3	mzCloud
16.53_438.23761	NEG	16.53	438.238	C23 H35 F N2 O3 S	N-(4-fluorobenzyl)-2-[(1s,4s,5s)-5-isopropyl-2-methyl-4-{[(propylsulfonyl)amino]methyl}-2-cyclohexen-1-yl]acetamide	0.00236323	5.39262	47.8508	level3	mzCloud
16.532_350.24566	POS	16.532	350.246	C21 H34 O4	5-hydroxy-1-(4-hydroxy-3-methoxyphenyl)-3-tetradecanone	-4.59365e-05	-0.131155	41.9285	level3	mzCloud
16.558_390.23824	POS	16.558	390.238	C23 H34 O5	Periplogenin	-0.00238673	-6.11606	54.6162	level3	NA
16.608_483.29649	POS	16.608	483.296	C27 H38 F N5 O2	1-[4-(4-fluorophenyl)-1-piperazinyl]-2-[(3r,4s)-3-{[5-(1-piperidinylmethyl)-1,2-oxazol-3-yl]methyl}-4-piperidinyl]ethanone	-0.00446014	-9.22849	49.4872	level3	mzCloud
16.629_404.25437	POS	16.629	404.254	C24 H36 O5	Lovastatin	-0.00190578	-4.71429	20.7373	level3	NA
16.632_339.99013	NEG	16.632	339.99	C6 H14 O12 P2	Α-d-glucose-1,6-bisphosphate	-0.00592339	-17.4219	37.3077	level3	mzCloud
16.632_534.31773	POS	16.632	534.318	C30 H46 O8	Neriifolin	-0.00154171	-2.88537	33.3165	level3	mzCloud
16.827_425.28620	POS	16.827	425.286	C27 H39 N O3	Jervine	-0.00679226	-15.9708	44.3449	level3	mzCloud
16.837_373.95120	NEG	16.837	373.951	C14 H9 Cl3 N2 O2 S	Triclabendazole sulfoxide	0.00617178	16.5045	45.7946	level3	mzCloud
16.875_378.23827	POS	16.875	378.238	C24 H30 N2 O2	N,n'-dicyclohexyl-2,6-naphthalenedicarboxamide	0.00753841	19.9307	32.6569	level3	mzCloud
16.938_374.09979	NEG	16.938	374.1	C19 H18 O8	Methyl rosmarinate	-0.000373079	-0.99727	17.2571	level3	NA
16.963_443.28749	NEG	16.963	443.287	C22 H39 N O5	8-iso prostaglandin f2α ethanolamide	46.0047	115798	43.7064	level3	mzCloud
16.988_467.30039	NEG	16.988	467.3	C29 H41 N O4	Buprenorphine	-0.00316916	-6.7818	44.1591	level3	mzCloud
17.009_378.23948	POS	17.009	378.239	C22 H34 O5	(1r,3r,4r,4as)-4-hydroxy-3,4a,8,8-tetramethyl-4-[2-(5-oxo-2,5-dihydro-3-furanyl)ethyl]decahydro-1-naphthalenyl acetate	-0.00114682	-3.03198	32.3491	level3	mzCloud
17.039_301.29789	POS	17.039	301.298	C18 H36 O2	Stearic acid	17.0264	59894.7	34.4536	level3	mzCloud
17.052_362.18562	POS	17.052	362.186	C19 H26 N2 O5	Remifentanil acid	0.00145302	4.01184	35.7545	level3	mzCloud
17.085_520.30205	POS	17.085	520.302	C29 H44 O8	Cyasterone	-0.00156858	-3.01474	25.1556	level3	NA
17.151_450.27392	NEG	17.151	450.274	C24 H38 N4 O2	N-[2-(dimethylamino)ethyl]-2-[(1s,4s,5s)-5-isopropyl-2-methyl-4-{[(phenylcarbamoyl)amino]methyl}-2-cyclohexen-1-yl]acetamide	35.9744	86832	32.2147	level3	mzCloud
17.183_378.24069	POS	17.183	378.241	C20 H28 N6 O3	2-methoxy-n-(5-{5-[(2s)-1-(1-methyl-4-piperidinyl)-2-pyrrolidinyl]-1,2,4-oxadiazol-3-yl}-2-pyridinyl)acetamide	-21.9816	-54923.5	35.2323	level3	mzCloud
17.232_504.30937	POS	17.232	504.309	C30 H40 N4 O3	N-{[(1s,4s,6s)-6-isopropyl-3-methyl-4-{2-oxo-2-[4-(2-pyridinyl)-1-piperazinyl]ethyl}-2-cyclohexen-1-yl]methyl}-2-methoxybenzamide	-0.000666351	-1.32131	35.9974	level3	mzCloud
17.238_820.53100	POS	17.238	820.531	C40 H78 O15	Peg diethylhexanoate n12	21.9969	27546.6	48.8742	level3	mzCloud
17.271_424.28263	POS	17.271	424.283	C25 H36 N4 O2	2-{(3r,4s)-3-[(5-butyl-1,2-oxazol-3-yl)methyl]-4-piperidinyl}-1-(4-phenyl-1-piperazinyl)ethanone	-0.00120132	-2.83141	31.5319	level3	mzCloud
17.298_854.46208	POS	17.298	854.462	C44 H70 O16	Polyphyllin i	-0.0043019	-5.0346	49.9073	level3	NA
17.301_734.49028	POS	17.301	734.49	C37 H70 N2 O12	Azithromycin impurity a	-0.0025972	-3.53605	54.6799	level3	mzCloud
17.359_440.27511	POS	17.359	440.275	C26 H36 N2 O4	Norverapamil	0.00760178	17.2663	39.2279	level3	mzCloud
17.463_500.31439	POS	17.463	500.314	C29 H42 N4 O2	1-(4-benzyl-1-piperazinyl)-2-[(3r,4s)-3-{[5-(cyclohexylmethyl)-1,2-oxazol-3-yl]methyl}-4-piperidinyl]ethanone	21.9836	45959	51.2979	level3	mzCloud
17.502_328.20129	POS	17.502	328.201	C21 H28 O3	Hu-331	-0.00255027	-7.77038	50.7018	level3	mzCloud
17.548_424.25915	POS	17.548	424.259	C23 H32 N6 O2	1-[4-(4-{5-[(2s)-1-cyclohexyl-2-pyrrolidinyl]-1,2,4-oxadiazol-3-yl}-2-pyridinyl)-1-piperazinyl]ethanone	0.000475813	1.12152	45.3582	level3	mzCloud
17.616_354.20142	NEG	17.616	354.201	C19 H30 O6	(2e)-3-(4-acetoxy-2,3-dihydroxy-2,5,5,8a-tetramethyldecahydro-1-naphthalenyl)acrylic acid	-0.00281765	-7.95489	31.8063	level3	mzCloud
17.652_513.33220	POS	17.652	513.332	C29 H41 F2 N5 O	Maraviroc	0.00427901	8.33581	38.6968	level3	mzCloud
17.671_540.30740	POS	17.671	540.307	C32 H44 O7	Ciclesonide	-0.00130182	-2.40941	36.2171	level3	mzCloud
17.778_573.29413	POS	17.778	573.294	C31 H43 N O9	Benzoylhypaconine	0.000349216	0.609139	36.7373	level3	NA
17.779_467.38269	POS	17.779	467.383	C24 H50 O7	Poly thf n6	17.027	37808	31.2409	level3	mzCloud
17.971_422.17312	POS	17.971	422.173	C25 H26 O6	5,7,3',4'-tetrahydroxy-6,8-diprenylisoflavone	0.000179585	0.425383	37.7778	level3	mzCloud
17.973_422.17231	NEG	17.973	422.172	C20 H26 N4 O4	N-(4-{(2r,3r)-3-(hydroxymethyl)-4-[(1-methyl-1h-imidazol-2-yl)methyl]-5-oxo-2-morpholinyl}phenyl)-2-methylpropanamide	35.9769	93157.3	46.7775	level3	mzCloud
17.98_418.16220	NEG	17.98	418.162	C22 H26 O8	(+)-syringaresinol	-0.000568462	-1.35943	42.4665	level3	mzCloud
18.077_388.22441	NEG	18.077	388.224	C24 H28 N4 O	N-benzyl-1-{(2r,4s,5r)-5-[6-(2-furyl)-2-methyl-4-pyrimidinyl]-1-azabicyclo[2.2.2]oct-2-yl}methanamine	-0.00190234	-4.90009	31.841	level3	mzCloud
18.106_506.26516	POS	18.106	506.265	C29 H35 F N4 O3	Methyl (2r,4s,6s,12br)-4-(4-fluorophenyl)-2-{[2-(4-morpholinyl)ethyl]amino}-1,2,3,4,6,7,12,12b-octahydroindolo[2,3-a]quinolizine-6-carboxylate	-0.00415511	-8.20732	37.8781	level3	mzCloud
18.122_428.29284	POS	18.122	428.293	C27 H40 O4	Neoruscogenin	0.000185356	0.432779	18.4601	level3	NA
18.247_366.23786	NEG	18.247	366.238	C21 H34 O5	1-(3,5-dihydroxyphenyl)-12-hydroxy-2-tridecanyl acetate	-0.00276234	-7.54241	33.3705	level3	mzCloud
18.25_422.24345	POS	18.25	422.243	C27 H34 O4	7-hydroxycoumarinyl-γ-linolenate	-0.00226417	-5.3622	55.4173	level3	mzCloud
18.276_340.27649	POS	18.276	340.276	C19 H36 N2 O3	Cuda	0.00389336	11.4419	49.8668	level3	mzCloud
18.358_390.17561	POS	18.358	390.176	C20 H22 O6	4-hydroxy-5,8-dimethyl-3-methylene-2,7-dioxo-2,3,3a,4,4a,7,9,9a-octahydroazuleno[6,5-b]furan-9-yl 3-methyl-2-butenoate	32.034	89445	33.5873	level3	mzCloud
18.374_278.09485	POS	18.374	278.095	C18 H14 O3	Dihydrotanshinone i	0.000554246	1.99302	36.8759	level3	NA
18.378_222.16183	POS	18.378	222.162	C14 H22 O2	Isobornyl methacrylate	-0.000148303	-0.667544	39.7096	level3	mzCloud
18.403_542.32057	NEG	18.403	542.321	C32 H46 O7	Milbemectin a4	-0.00378215	-6.97396	35.4674	level3	mzCloud
18.508_408.28755	POS	18.508	408.288	C25 H36 N4 O	1-[(2r,4s,5r)-5-(3-cyclopentyl-1-methyl-1h-pyrazol-5-yl)-1-azabicyclo[2.2.2]oct-2-yl]-n-(4-methoxybenzyl)methanamine	-0.00136447	-3.34192	34.2668	level3	mzCloud
18.509_482.29829	NEG	18.509	482.298	C25 H36 N6 O	1-{[(2r,4s,5r)-5-{6-[4-(dimethylamino)phenyl]-2-methyl-4-pyrimidinyl}-1-azabicyclo[2.2.2]oct-2-yl]methyl}-3-isopropylurea	46.0032	105441	32.5412	level3	mzCloud
18.511_642.32332	NEG	18.511	642.323	C32 H50 O13	Steviolbioside	-0.00182286	-2.83791	23.6625	level3	NA
18.526_448.28181	NEG	18.526	448.282	C27 H36 N4 O2	2-[(1s,4s,5s)-4-{[(benzylcarbamoyl)amino]methyl}-5-isopropyl-2-methyl-2-cyclohexen-1-yl]-n-(3-pyridinylmethyl)acetamide	-0.00201315	-4.49079	48.5532	level3	mzCloud
18.527_520.33871	NEG	18.527	520.339	C30 H48 O7	Dihydrocucurbitacin f	-0.00128882	-2.47689	24.5817	level3	NA
18.584_444.28686	NEG	18.584	444.287	C26 H37 F N2 O3	3-fluoro-n-{(1s,2s,4as,7s,8s,8as)-8-hydroxy-1,4a-dimethyl-7-[(2s)-1-oxo-1-(1-pyrrolidinyl)-2-propanyl]decahydro-2-naphthalenyl}benzamide	0.00804248	18.1023	36.0777	level3	mzCloud
18.599_316.26126	POS	18.599	316.261	C19 H32 O2	Pinolenic acid methyl ester	24.021	82196.2	43.4179	level3	mzCloud
18.698_920.49568	NEG	18.698	920.496	C45 H76 O19	Timosaponin b ii	-0.00239973	-2.60699	0.949127	level3	NA
18.701_426.29587	POS	18.701	426.296	C26 H38 N2 O3	N-({(1s,4s,6s)-4-[2-(cyclopentylamino)-2-oxoethyl]-6-isopropyl-3-methyl-2-cyclohexen-1-yl}methyl)-2-methoxybenzamide	0.00763076	17.9005	46.4946	level3	mzCloud
18.747_396.30282	POS	18.747	396.303	C27 H42 O3	Diosgenin	-18.0106	-43470.9	58.1177	level3	mzCloud
18.748_370.21161	NEG	18.748	370.212	C19 H26 N6 O2	(3r,6r)-6-{[4-(2-hydroxyethyl)-1h-1,2,3-triazol-1-yl]methyl}-n-(3-pyridinylmethyl)quinuclidine-3-carboxamide	-0.000117478	-0.317325	38.5988	level3	mzCloud
18.782_301.23799	POS	18.782	301.238	C20 H31 N O	Trihexyphenidyl	-0.00257916	-8.56179	57.6274	level3	mzCloud
18.841_392.19822	NEG	18.841	392.198	C25 H28 O4	Kanzonol c	-0.00053756	-1.37063	55.3707	level3	NA
18.882_854.49282	POS	18.882	854.493	C22 H38 N O5 P	Arachidonoyl ethanolamide phosphate	427.244	999989	38.1802	level3	mzCloud
19.049_354.14943	NEG	19.049	354.149	C21 H22 O5	Xanthohumol	0.00270507	7.63829	45.5789	level3	mzCloud
19.222_354.14943	NEG	19.222	354.149	C19 H22 N4 O S	N-(3-cyano-4,5-dimethyl-2-thienyl)-2-(4-phenylpiperazino)acetamide	-0.00200453	-5.6601	48.4445	level3	mzCloud
19.269_314.22447	POS	19.269	314.224	C21 H30 O2	Thc	-0.000114602	-0.364712	40.7363	level3	mzCloud
19.366_338.24524	NEG	19.366	338.245	C20 H34 O4	(+/-)8(9)-dihet	-0.000466842	-1.38019	37.0219	level3	mzCloud
19.37_392.23558	POS	19.37	392.236	C26 H32 O3	Testosterone benzoate	0.000437362	1.11505	56.2388	level3	mzCloud
19.504_414.17041	NEG	19.504	414.17	C23 H26 O7	Vermixocin b	0.00256156	6.18485	37.3589	level3	mzCloud
19.579_608.26293	POS	19.579	608.263	C33 H40 N2 O9	Reserpine	-0.0104474	-17.1756	44.3102	level3	mzCloud
19.589_556.21264	NEG	19.589	556.213	C25 H30 N6 O4 S	1-[4-(5-{(2s)-1-[4-(methylsulfonyl)benzyl]-2-pyrrolidinyl}-1,2,4-oxadiazol-3-yl)-2-pyridinyl]-4-piperidinecarboxamide	46.0077	90175	53.4061	level3	mzCloud
19.595_413.19902	NEG	19.595	413.199	C22 H27 N3 O5	(1-{2-[(4as,7ar)-3-(4-methylphenyl)-2,4-dioxooctahydro-5h-pyrrolo[3,2-d]pyrimidin-5-yl]-2-oxoethyl}cyclopentyl)acetic acid	0.00394432	9.54591	37.4787	level3	mzCloud
19.641_426.23833	POS	19.641	426.238	C27 H30 N4 O	Oxatomide	-0.00363277	-8.52279	47.5191	level3	mzCloud
19.746_539.44099	POS	19.746	539.441	C28 H58 O8	Poly thf n7	17.0278	32594.5	31.3786	level3	mzCloud
19.878_392.27115	POS	19.878	392.271	C27 H36 O2	2,2'-methylenebis(6-cyclohexyl-4-methylphenol)	-0.000375922	-0.958321	36.0216	level3	mzCloud
19.932_368.16511	NEG	19.932	368.165	C20 H21 F N4 O2	Ab-fubinaca	0.000255253	0.693313	43.2349	level3	mzCloud
2.101_183.08983	POS	2.101	183.09	C9 H13 N O3	Epinephrine	0.000285058	1.55693	38.5774	level3	mzCloud
2.105_302.09778	POS	2.105	302.098	C14 H14 N4 O4	2,3-dimethoxybenzaldehyde 1-(3-nitro-2-pyridyl)hydrazone	-0.00372178	-12.3196	40.2319	level3	mzCloud
2.126_343.13789	POS	2.126	343.138	C21 H17 N3 O2	N-[3-(1h-benzimidazol-2-yl)phenyl]-4-methoxybenzamide	0.00581313	16.9414	31.6501	level3	mzCloud
2.166_332.11019	POS	2.166	332.11	C15 H19 Cl N4 O2 S	N1-(4-chlorophenyl)-2-[(5-hydroxy-4-pentyl-4h-1,2,4-triazol-3-yl)thio]acetamide	-21.9815	-62078.6	46.8695	level3	mzCloud
2.227_294.12153	POS	2.227	294.122	C14 H18 N2 O5	Aspartame	-3.91752e-05	-0.133194	57.5078	level3	NA
2.253_248.11980	POS	2.253	248.12	C13 H16 N2 O3	6-hydroxymelatonin	0.00371193	14.9604	41.8892	level3	mzCloud
2.412_219.11087	POS	2.412	219.111	C10 H13 N5 O	Trans-zeatin	-0.00114087	-5.20677	47.0583	level3	mzCloud
2.412_381.16355	POS	2.412	381.164	C16 H23 N5 O6	Zeatin-7-n-glucoside	-0.00128378	-3.36803	42.9299	level3	mzCloud
2.415_381.16308	NEG	2.415	381.163	C20 H23 N5 O S	3-(tert-butyl)-n-[4-(2,3-dihydroimidazo[2,1-b][1,3]thiazol-6-yl)phenyl]-1-methyl-1h-pyrazole-5-carboxamide	0.000745768	1.95656	50.1147	level3	mzCloud
2.426_299.14803	POS	2.426	299.148	C18 H21 N O3	Codeine	-0.00411622	-13.7596	52.0048	level3	mzCloud
2.467_330.09466	NEG	2.467	330.095	C13 H16 O7	Helicid	46.0051	161939	23.521	level3	NA
2.503_308.17357	POS	2.503	308.174	C16 H24 N2 O4	Ubenimex	-3.34829e-05	-0.10865	22.047	level3	NA
2.598_259.15328	POS	2.598	259.153	C16 H21 N O2	Norbutorphanol	-0.00394481	-15.2217	32.1535	level3	mzCloud
2.629_291.19475	POS	2.629	291.195	C18 H26 F N O	4-fluoro pv9	-0.00509293	-17.4895	31.1566	level3	mzCloud
2.633_222.05253	NEG	2.633	222.053	C11 H10 O5	Isofraxidin	-0.000289625	-1.30431	20.6618	level3	NA
2.633_327.13177	POS	2.633	327.132	C21 H17 N3 O	N2-(4-methoxyphenyl)-3-phenylquinoxalin-2-amine	-0.00539336	-16.4865	36.1618	level3	mzCloud
2.799_317.15859	POS	2.799	317.159	C17 H20 F N3 O2	Decarboxyl ofloxacin	0.00463074	14.6009	33.3895	level3	mzCloud
2.849_411.18941	POS	2.849	411.189	C21 H25 N5 O4	2-[(allylcarbamoyl)amino]-1,4:3,6-dianhydro-2,5-dideoxy-5-{[4-(4-methoxyphenyl)-2-pyrimidinyl]amino}-l-iditol	-0.00123997	-3.01555	33.9391	level3	mzCloud
2.872_288.07465	POS	2.872	288.075	C15 H13 F N2 O S	3-(4-fluorobenzyl)-2-(3-pyridyl)-1,3-thiazolan-4-one	0.00139239	4.83346	44.4393	level3	mzCloud
2.879_393.06655	POS	2.879	393.067	C18 H17 Cl F N3 O2 S	5-(2-chloro-6-fluorobenzyl)-6-methyl-2-(prop-2-ynylthio)pyrimidin-4-yl n,n-dimethylcarbamate	-0.00485803	-12.3591	38.052	level3	mzCloud
20.095_428.22961	POS	20.095	428.23	C23 H32 N4 O2 S	1-(4-methyl-1-piperazinyl)-2-[(3r,4s)-3-({5-[(phenylsulfanyl)methyl]-1,2-oxazol-3-yl}methyl)-4-piperidinyl]ethanone	0.00501504	11.7112	50.8715	level3	mzCloud
20.12_392.30727	POS	20.12	392.307	C23 H40 N2 O3	Auda	0.00337845	8.61181	50.6678	level3	mzCloud
20.142_488.34919	NEG	20.142	488.349	C30 H48 O5	Asiatic acid	-0.000981987	-2.01083	56.3944	level3	mzCloud
20.153_353.29203	POS	20.153	353.292	C22 H37 N O2	Anandamide (aea)	6.0096	17304.7	51.3603	level3	mzCloud
20.183_578.38125	NEG	20.183	578.381	C32 H52 O6	Alisol a 24-acetate	46.0049	86414.2	43.6102	level3	NA
20.41_282.14468	POS	20.41	282.145	C15 H22 O5	Artemisinin	-0.00204699	-7.25504	34.1007	level3	NA
20.425_356.16507	NEG	20.425	356.165	C16 H24 N4 O3	N-(2-furylmethyl)-3-[(2s,5as,8ar)-1-methyl-5-oxodecahydropyrrolo[3,2-e][1,4]diazepin-2-yl]propanamide	35.9802	112373	55.3302	level3	mzCloud
20.444_432.17790	NEG	20.444	432.178	C23 H28 O8	Pseudolaric acid b	-0.00052101	-1.20554	14.6245	level3	NA
20.606_400.27631	POS	20.606	400.276	C24 H36 N2 O3	2-[(1s,4s,5s)-4-(hydroxymethyl)-5-isopropyl-2-methyl-2-cyclohexen-1-yl]-1-[4-(2-methoxyphenyl)-1-piperazinyl]ethanone	0.00372119	9.29664	48.2063	level3	mzCloud
20.617_620.26265	POS	20.617	620.263	C35 H42 Cl2 N4 O2	Ssr146977	-0.00583289	-9.40381	54.8709	level3	mzCloud
20.727_446.30055	POS	20.727	446.301	C28 H38 N4 O	Carpipramine	-0.00400768	-8.97971	59.3847	level3	mzCloud
20.744_354.17063	NEG	20.744	354.171	C14 H22 N6 O5	Valganciclovir	0.00546071	15.4186	31.4052	level3	mzCloud
20.835_522.35385	POS	20.835	522.354	C28 H50 N4 O3 S	Oleic acid-biotin	-0.00651485	-12.4719	55.7019	level3	mzCloud
20.9_504.34472	NEG	20.9	504.345	C30 H48 O6	Madecassic acid	-0.000368629	-0.730907	47.9399	level3	NA
21.046_643.46594	POS	21.046	643.466	C36 H63 N5 O6	C-12 nbd-dihydro-ceramide	-18.0119	-27229.8	57.2947	level3	mzCloud
21.055_340.29766	POS	21.055	340.298	C22 H38 O2	Dihomo-γ-linolenic acid ethyl ester	6.01047	17980	57.4007	level3	mzCloud
21.074_504.34544	POS	21.074	504.345	C30 H48 O6	(1α,2α,3β,5ξ,9ξ,18ξ)-1,2,3,19-tetrahydroxyurs-12-en-28-oic acid	0.000347058	0.688136	36.0293	level3	mzCloud
21.132_386.24091	POS	21.132	386.241	C24 H32 N2 O	Jwh 018 adamantyl carboxamide	21.9894	60368.9	41.6083	level3	mzCloud
21.134_410.26386	NEG	21.134	410.264	C22 H40 N2 O4 S	(2s)-n-cyclohexyl-2-{(1s,2s,4as,7s,8s,8as)-1-hydroxy-4a,8-dimethyl-7-[(methylsulfonyl)amino]decahydro-2-naphthalenyl}propanamide	-18.007	-42045.9	53.0827	level3	mzCloud
21.135_364.25893	POS	21.135	364.259	C22 H36 O4	16,16-dimethyl prostaglandin a1	-0.00242533	-6.65822	43.0328	level3	mzCloud
21.366_458.23272	NEG	21.366	458.233	C25 H29 F3 N4 O	N-{[(2r,4s,5r)-5-{2-methyl-6-[4-(trifluoromethyl)phenyl]-4-pyrimidinyl}-1-azabicyclo[2.2.2]oct-2-yl]methyl}cyclobutanecarboxamide	0.00337012	7.35465	31.5551	level3	mzCloud
21.401_636.49394	POS	21.401	636.494	C40 H64 N2 O4	Irganox 1098	0.00733191	11.5194	48.3042	level3	mzCloud
21.47_632.14267	POS	21.47	632.143	C27 H30 O16	2-(3,4-dihydroxyphenyl)-5-hydroxy-7-methoxy-4-oxo-4h-chromen-3-yl 2-o-β-d-xylopyranosyl-β-d-glucopyranoside	21.9893	36038.9	51.2079	level3	mzCloud
21.579_492.34331	POS	21.579	492.343	C30 H44 N4 O2	3-[(3s,3ar,6s,7as)-3-{[4-(dimethylamino)benzyl]amino}-6-hydroxy-1,1,6-trimethyloctahydro-3ah-inden-3a-yl]-n-(3-pyridinylmethyl)propanamide	-0.00311189	-6.32054	33.0691	level3	mzCloud
21.707_428.32709	POS	21.707	428.327	C28 H44 O3	Ergosterol peroxide	-0.001959	-4.5736	48.9954	level3	mzCloud
21.838_412.25910	POS	21.838	412.259	C26 H36 O4	5,5'-[(6z)-6-tetradecene-1,14-diyl]bis(1,3-benzenediol)	-0.0022562	-5.47274	55.9815	level3	mzCloud
21.881_309.30331	POS	21.881	309.303	C20 H41 N O2	N,n-dimethylsphingosine	-18.0104	-55024.9	51.7943	level3	mzCloud
22.117_370.21440	POS	22.117	370.214	C21 H32 O4	15(r)-15-methyl prostaglandin a2	21.9843	63131.6	49.4825	level3	mzCloud
22.131_530.23219	NEG	22.131	530.232	C25 H38 O12	(1r,2r,3r,3as,5as,6r,7r,10r,10ar,10cr)-1,2,6,7-tetrahydroxy-3,7,10a,10c-tetramethyl-4-oxo-2,3,3a,4,5a,6,6a,7,10,10a,10b,10c-dodecahydro-1h-phenanthro[10,1-bc]furan-10-yl β-d-glucopyranoside	-0.00413551	-7.79936	48.2231	level3	mzCloud
22.17_402.34966	POS	22.17	402.35	C27 H46 O2	D-δ-tocopherol	-0.000123759	-0.30759	44.8076	level3	mzCloud
22.288_382.20183	NEG	22.288	382.202	C15 H30 N4 O5	2-[(2s,3r,4s,5r)-3,4-dihydroxy-5-{[(isopropylcarbamoyl)amino]methyl}tetrahydro-2-furanyl]-n-[2-(dimethylamino)ethyl]acetamide	35.9802	103922	49.5467	level3	mzCloud
22.442_347.18403	NEG	22.442	347.184	C18 H25 N3 O4	5-fluoro amb metabolite 5	-0.000475241	-1.36884	51.5989	level3	mzCloud
22.447_646.44182	POS	22.447	646.442	C42 H63 O3 P	Irgafos 168	-0.0096589	-14.9414	37.0187	level3	mzCloud
22.734_496.35589	POS	22.734	496.356	C30 H50 O4	Bryodulcosigenin	21.985	46345.6	21.1968	level3	NA
22.777_744.47850	POS	22.777	744.479	C38 H75 O10 P	1,2-dipalmitoylphosphatidylglycerol	21.9687	30406.1	43.5099	level3	mzCloud
3.076_207.10098	POS	3.076	207.101	C10 H13 N3 O2	Nnk	0.0002078	1.00338	48.1452	level3	mzCloud
3.124_215.11595	POS	3.124	215.116	C10 H14 O4	(-)-camphanic acid	17.0267	85954.9	39.2242	level3	mzCloud
3.26_344.14497	POS	3.26	344.145	C17 H20 N4 O4	Disperse red 17	-0.00348988	-10.1406	58.6609	level3	mzCloud
3.424_382.08750	POS	3.424	382.087	C20 H18 N2 O2 S2	2-{[4-amino-5-(4-methylbenzoyl)-1,3-thiazol-2-yl]thio}-1-(4-methylphenyl)ethan-1-one	0.00652819	17.0859	42.9503	level3	mzCloud
3.435_398.06143	POS	3.435	398.061	C18 H14 N4 O5 S	Sulfasalazine	-0.00705529	-17.7238	37.2216	level3	mzCloud
3.446_252.11096	POS	3.446	252.111	C12 H16 N2 O4	Tyrosylalanine	-4.87248e-05	-0.193267	44.0647	level3	mzCloud
3.49_510.13540	POS	3.49	510.135	C22 H27 Cl N4 O6 S	4-chloro-n-{[(2r,3s,4r,5s)-3,4-dihydroxy-5-{2-oxo-2-[4-(2-pyridinyl)-1-piperazinyl]ethyl}tetrahydro-2-furanyl]methyl}benzenesulfonamide	0.00141669	2.7771	40.3343	level3	mzCloud
3.499_338.15736	NEG	3.499	338.157	C21 H22 O4	2-hydroxy-4-methoxy-3-(3-methyl-2-buten-1-yl)-6-[(e)-2-phenylvinyl]benzoic acid	0.00555453	16.4262	36.22	level3	mzCloud
3.504_330.09470	NEG	3.504	330.095	C18 H18 O4 S	4,4'-sulfonylbis[2-(prop-2-en-1-yl)phenol]	0.00211826	6.41717	48.6521	level3	mzCloud
3.517_350.18400	POS	3.517	350.184	C18 H26 N2 O5	N-{4-[(2r,3r)-3-(hydroxymethyl)-4-isobutyl-5-oxo-2-morpholinyl]phenyl}-2-methoxyacetamide	-0.000171467	-0.489649	54.7689	level3	mzCloud
3.556_328.07872	NEG	3.556	328.079	C14 H16 O9	Bengenin	-0.000711708	-2.16932	16.4815	level3	NA
3.622_324.14163	NEG	3.622	324.142	C20 H20 O4	Calocarpin	0.00546762	16.8683	37.0416	level3	mzCloud
3.638_413.14321	POS	3.638	413.143	C21 H23 N3 O4 S	2-(2-methoxyphenyl)-5-{(3s)-1-[4-(methylsulfonyl)benzyl]-3-pyrrolidinyl}-1,3,4-oxadiazole	0.00227861	5.51534	46.1784	level3	mzCloud
3.667_159.06858	POS	3.667	159.069	C10 H9 N O	6-methoxyquinoline	0.000166177	1.04469	45.7231	level3	mzCloud
3.694_407.12160	POS	3.694	407.122	C16 H15 F6 N5 O	Sitagliptin	0.00351671	8.63806	50.6962	level3	mzCloud
3.718_504.14686	NEG	3.718	504.147	C27 H29 Br N4 O	N-({(2r,4s,5r)-5-[6-(2-bromophenyl)-2-methyl-4-pyrimidinyl]-1-azabicyclo[2.2.2]oct-2-yl}methyl)-4-methylbenzamide	-0.00561451	-11.1365	32.9357	level3	mzCloud
3.807_441.20003	POS	3.807	441.2	C25 H29 N3 O3	N-benzyl-2-[(3r,4s)-3-{[5-(phenoxymethyl)-1,2-oxazol-3-yl]methyl}-4-piperidinyl]acetamide	21.9791	52428.5	41.5692	level3	mzCloud
3.889_384.11861	POS	3.889	384.119	C21 H20 O7	3-hydroxy-7,14-dimethoxy-17-methyl-12,16,21-trioxapentacyclo[15.3.1.02,15 04,13 06,11]henicosa-2(15),3,6,8,10,13-hexaen-5-one	-0.00229462	-5.97369	52.8354	level3	mzCloud
3.905_471.19302	POS	3.905	471.193	C26 H31 N3 O3	N-benzyl-n-methyl-2-[(3r,4s)-3-{[5-(phenoxymethyl)-1,2-oxazol-3-yl]methyl}-4-piperidinyl]acetamide	37.9565	87611.5	58.0898	level3	mzCloud
3.922_346.04055	POS	3.922	346.041	C15 H15 Br N4 O	5-(4-bromo-1-ethyl-3-methyl-1h-pyrazol-5-yl)-3-(3-methylphenyl)-1,2,4-oxadiazole	-0.00237509	-6.86357	31.38	level3	mzCloud
3.979_354.09500	POS	3.979	354.095	C19 H15 F N2 O4	Flumioxazin	-0.00658298	-18.5906	46.1938	level3	mzCloud
4.017_306.13109	NEG	4.017	306.131	C12 H20 O6	1-(1-hydroxybutyl)-1,3,4,5,6,7-hexahydro-2-benzofuran-4,5,6,7-tetrol	46.0051	176857	47.2149	level3	mzCloud
4.022_259.13202	POS	4.022	259.132	C14 H17 N3 O2	N1-(4-hydroxy-6-methylquinazolin-2-yl)-2,2-dimethylpropanamide	-5.24776e-05	-0.202513	41.0678	level3	mzCloud
4.084_217.13158	POS	4.084	217.132	C10 H19 N O4	Propionylcarnitine	0.000170677	0.786053	34.3816	level3	mzCloud
4.088_465.18494	POS	4.088	465.185	C23 H29 Cl F N3 O4	Cisapride	0.00187673	4.0344	39.8652	level3	mzCloud
4.145_233.10530	POS	4.145	233.105	C13 H15 N O3	1-ethyl-6,7-dimethoxyisoquinolin-3-ol	0.000109362	0.469153	44.3852	level3	mzCloud
4.145_346.04024	NEG	4.145	346.04	C16 H12 Cl2 N4 O	N4-(3,5-dichlorophenyl)-5-methyl-2-phenyl-2h-1,2,3-triazole-4-carboxamide	0.00142441	4.11632	45.7516	level3	mzCloud
4.148_368.02207	NEG	4.148	368.022	C10 H13 N2 O11 P	Orotidine 5'-monophosphate	-0.00362388	-9.84682	37.3934	level3	mzCloud
4.215_346.12398	POS	4.215	346.124	C19 H23 Cl N2 S	Chlorproethazine	-0.00306869	-8.8658	55.4825	level3	mzCloud
4.228_512.20943	NEG	4.228	512.209	C27 H32 N4 O4	{(2r,4s,5r)-5-[3-(3,4-dimethoxyphenyl)-1-methyl-1h-pyrazol-5-yl]-1-azabicyclo[2.2.2]oct-2-yl}methyl phenylcarbamate	35.9671	75522.6	34.8202	level3	mzCloud
4.281_382.18348	NEG	4.281	382.183	C21 H23 F N4 O2	Adb-fubinaca	0.00297735	7.79043	47.2112	level3	mzCloud
4.307_417.19000	POS	4.307	417.19	C19 H29 N3 O6	2-[(2s,3r,4s,5r)-3,4-dihydroxy-5-{[(isopropylcarbamoyl)amino]methyl}tetrahydro-2-furanyl]-n-(4-methoxybenzyl)acetamide	21.9844	55627.7	49.1152	level3	mzCloud
4.319_305.11961	POS	4.319	305.12	C11 H22 N3 O6 P	Bialaphos	-18.005	-55721.6	33.1504	level3	mzCloud
4.328_318.13114	NEG	4.328	318.131	C15 H24 O10	Harpagide	-46.0058	-126342	53.376	level3	NA
4.339_368.16779	NEG	4.339	368.168	C19 H28 O5 S	Testosterone sulfate	0.00204267	5.54824	42.4603	level3	mzCloud
4.355_426.18892	POS	4.355	426.189	C27 H26 N2 O3	(+/-) win 55,212	-0.00542085	-12.7192	51.4872	level3	mzCloud
4.366_162.06830	POS	4.366	162.068	C10 H10 O2	Methyl cinnamate	0.000219878	1.3567	57.1266	level3	NA
4.368_359.15794	POS	4.368	359.158	C16 H22 O8	Coniferin	17.0265	49765.9	42.9185	level3	mzCloud
4.375_515.30563	NEG	4.375	515.306	C27 H39 N3 O4	N-({(1s,4s,6s)-4-[2-(4-acetyl-1-piperazinyl)-2-oxoethyl]-6-isopropyl-3-methyl-2-cyclohexen-1-yl}methyl)-4-methoxybenzamide	46.0116	98044.2	37.0054	level3	mzCloud
4.402_373.22094	NEG	4.402	373.221	C21 H28 F N3 O2	Azidoindolene 1	0.0043819	11.7409	46.1059	level3	mzCloud
4.404_405.19017	POS	4.404	405.19	C26 H28 Cl N O	Clomiphene	0.00422986	10.4393	56.1407	level3	mzCloud
4.43_465.18510	POS	4.43	465.185	C19 H28 O12	3,4-dimethoxyphenyl 6-o-pentopyranosylhexopyranoside	17.027	37993.3	38.3457	level3	mzCloud
4.437_152.04756	POS	4.437	152.048	C8 H8 O3	2-hydroxy-4-methoxybenzaldehyde	0.000213163	1.40195	54.4202	level3	NA
4.467_225.10030	POS	4.467	225.1	C12 H11 N5	Benzyladenine	-0.00114194	-5.07298	39.4484	level3	mzCloud
4.472_426.17324	NEG	4.472	426.173	C17 H30 O12	Α-d-glucopyranosyl 3-o-(2-methylbutanoyl)-α-d-glucopyranoside	-0.000491122	-1.1524	48.8875	level3	mzCloud
4.476_326.13413	POS	4.476	326.134	C18 H19 Cl N4	Clozapine	0.00430411	13.1975	56.6379	level3	mzCloud
4.48_350.15732	NEG	4.48	350.157	C21 H22 N2 O3	7-(2,3-dimethylphenyl)-2-methoxy-2,3-dihydro-1h-pyrrolo[2,1-c][1,4]benzodiazepine-5,11(10h,11ah)-dione	-0.00572058	-16.3369	37.5047	level3	mzCloud
4.519_285.16884	POS	4.519	285.169	C18 H23 N O2	2-benzylidene-6-(morpholinomethyl)cyclohexan-1-one	-0.00403868	-14.1622	33.6446	level3	mzCloud
4.522_426.20030	POS	4.522	426.2	C23 H27 F N4 O3	Paliperidone	-0.00641868	-15.06	52.4113	level3	mzCloud
4.555_401.15874	POS	4.555	401.159	C26 H24 Cl N O	Jwh-369	0.00409688	10.2127	42.3441	level3	mzCloud
4.556_490.20317	POS	4.556	490.203	C22 H30 N6 O5 S	Sildenafil n-oxide	0.00333301	6.79929	58.8945	level3	mzCloud
4.559_514.22513	NEG	4.559	514.225	C26 H27 F3 N4 O	4-(dimethylamino)-n-[(1s,4s)-4-{3,5-dimethyl-1-[4-(trifluoromethyl)phenyl]-1h-pyrazol-4-yl}-2-cyclopenten-1-yl]benzamide	46.0114	98270.1	36.6655	level3	mzCloud
4.581_264.14744	POS	4.581	264.147	C14 H20 N2 O3	Ethyl 4-(2-methoxyphenyl)piperazine-1-carboxylate	4.7788e-05	0.180914	45.2605	level3	mzCloud
4.581_371.15795	POS	4.581	371.158	C21 H23 N3 O2	Mda-19	21.9789	62944.6	56.6613	level3	mzCloud
4.585_348.08207	POS	4.585	348.082	C18 H18 Cl2 N2 O	2-(tert-butyl)-8-[(3,4-dichlorobenzyl)oxy]imidazo[1,2-a]pyridine	0.00244913	7.03612	52.5766	level3	mzCloud
4.612_386.15540	POS	4.612	386.155	C17 H21 F3 N4 O3	1-(4-methoxyphenoxy)-3-[(2-{[4-(trifluoromethyl)pyrimidin-2-yl]amino}ethyl)amino]propan-2-ol	-0.00117512	-3.04311	49.5824	level3	mzCloud
4.628_358.12606	NEG	4.628	358.126	C16 H22 O9	3-[2-(β-d-glucopyranosyloxy)-4-methoxyphenyl]propanoic acid	-0.000323787	-0.904114	46.6504	level3	mzCloud
4.638_534.24343	POS	4.638	534.243	C26 H40 O10	3-o-β-d-glucopyranosylandrographolide	21.9813	42910.2	57.8218	level3	mzCloud
4.64_419.14299	POS	4.64	419.143	C18 H24 F N3 O6	1-({(2r,3s,4r,5s)-3,4-dihydroxy-5-[2-(4-morpholinyl)-2-oxoethyl]tetrahydro-2-furanyl}methyl)-3-(3-fluorophenyl)urea	21.9781	55337.4	37.5135	level3	mzCloud
4.658_180.04225	NEG	4.658	180.042	C9 H8 O4	Acetylsalicylic acid	-4.66456e-06	-0.0259082	43.201	level3	mzCloud
4.667_348.17969	POS	4.667	348.18	C22 H24 N2 O2	3,4-bis(4-propan-2-ylanilino)cyclobut-3-ene-1,2-dione	-0.0040852	-11.7329	41.1073	level3	mzCloud
4.679_391.16286	NEG	4.679	391.163	C18 H24 F3 N3 O	1-{[(2r,4s,5r)-5-ethyl-1-azabicyclo[2.2.2]oct-2-yl]methyl}-3-[3-(trifluoromethyl)phenyl]urea	35.9757	101287	40.4253	level3	mzCloud
4.693_211.09995	POS	4.693	211.1	C14 H13 N O	N-[1,1'-biphenyl]-4-ylacetamide	0.000239166	1.13295	37.2658	level3	mzCloud
4.704_212.10508	POS	4.704	212.105	C12 H12 N4	Rabenzazole	-0.00111743	-5.26824	32.7733	level3	mzCloud
4.712_488.15206	NEG	4.712	488.152	C21 H28 O13	(2e)-3-[4-({2-o-[(2s,3r,4r)-3,4-dihydroxy-4-(hydroxymethyl)tetrahydro-2-furanyl]-β-d-glucopyranosyl}oxy)-3-methoxyphenyl]acrylic acid	-0.000931738	-1.9087	30.9097	level3	mzCloud
4.756_225.13670	POS	4.756	225.137	C12 H19 N O3	Terbutaline	0.000207994	0.923855	36.5804	level3	mzCloud
4.757_376.13683	NEG	4.757	376.137	C16 H24 O10	Loganic acid	-0.000113118	-0.300736	37.2435	level3	NA
4.761_318.14393	POS	4.761	318.144	C18 H22 O5	Zearalenone	-0.00279021	-8.77019	41.5932	level3	mzCloud
4.762_295.10556	POS	4.762	295.106	C14 H17 N O6	(r)-prunasin	-3.16487e-05	-0.107245	48.7142	level3	mzCloud
4.768_225.11560	POS	4.768	225.116	C15 H15 N O	4-(dimethylamino)benzophenone	0.000240177	1.0669	45.7909	level3	mzCloud
4.803_364.19979	POS	4.803	364.2	C24 H30 O4	7-{[(1s,4as,6r,8ar)-6-hydroxy-5,5,8a-trimethyl-2-methylenedecahydro-1-naphthalenyl]methoxy}-2h-chromen-2-one	-18.0146	-47132.2	47.0589	level3	mzCloud
4.806_309.13983	POS	4.806	309.14	C17 H18 F3 N O	Fluoxetine	0.0057852	18.7142	37.0769	level3	mzCloud
4.808_343.17398	NEG	4.808	343.174	C20 H25 N O4	6α-naltrexol	-0.00437778	-12.7566	42.0271	level3	mzCloud
4.833_390.19339	NEG	4.833	390.193	C23 H31 Cl O3	3-chloro-4,6-dihydroxy-2-methyl-5-[(2e,6e)-3,7,11-trimethyl-2,6,10-dodecatrien-1-yl]benzaldehyde	-0.00278163	-7.12879	42.45	level3	mzCloud
4.871_372.18959	POS	4.871	372.19	C22 H28 O5	Pyrethrin ii	-0.00408765	-10.9826	45.1015	level3	mzCloud
4.925_226.12075	POS	4.925	226.121	C12 H16 O3	Β-asarone	18.0108	86544.7	58.8899	level3	NA
4.939_358.17389	POS	4.939	358.174	C21 H26 O5	Prednisone	-0.00413057	-11.5322	48.0723	level3	mzCloud
4.941_409.18497	POS	4.941	409.185	C19 H27 N3 O7	N-{[(2r,3s,4s,5s)-5-(2-{[2-(dimethylamino)ethyl]amino}-2-oxoethyl)-3,4-dihydroxytetrahydro-2-furanyl]methyl}-1,3-benzodioxole-5-carboxamide	6.91313e-05	0.168949	39.5819	level3	mzCloud
4.953_481.25283	POS	4.953	481.253	C26 H32 F N5 O3	4-(dimethylamino)-n-[(4r,7s,8as)-4-{3-[(4-fluorobenzyl)amino]-3-oxopropyl}-1-oxooctahydropyrrolo[1,2-a]pyrazin-7-yl]benzamide	0.00391038	8.12547	38.0594	level3	mzCloud
4.965_258.05580	NEG	4.965	258.056	C14 H11 Cl N2 O	2-amino-5-chloro-3-phenyl-3h-indol-3-ol	-0.000191121	-0.740618	38.1172	level3	mzCloud
4.971_447.21076	POS	4.971	447.211	C24 H28 F3 N3 O2	(1r,9s)-11-(1-methyl-4-piperidinyl)-5-[4-(trifluoromethoxy)phenyl]-7,11-diazatricyclo[7.3.1.02,7]trideca-2,4-dien-6-one	-0.00260609	-5.82741	58.1715	level3	mzCloud
4.979_440.10877	POS	4.979	440.109	C22 H19 F N6 O	5-(5-{5-[(2s)-1-(2-fluorobenzyl)-2-pyrrolidinyl]-1,2,4-oxadiazol-3-yl}-2-pyridinyl)pyrimidine	37.9483	94361.2	46.5646	level3	mzCloud
4.98_419.17938	POS	4.98	419.179	C22 H27 N3 O4	{5-[({3-[(5-{[benzyl(methyl)amino]methyl}-1,2-oxazol-3-yl)methyl]-3-oxetanyl}amino)methyl]-2-furyl}methanol	21.9792	55335.4	34.9237	level3	mzCloud
4.984_448.15745	NEG	4.984	448.157	C19 H28 O12	Orcinol gentiobioside	-0.000622408	-1.38881	31.6098	level3	NA
4.996_358.16265	POS	4.996	358.163	C23 H22 N2 O2	Thj2201 n-(5-hydroxypentyl) metabolite	-0.00548272	-15.3077	32.8655	level3	mzCloud
5.009_351.22570	POS	5.009	351.226	C22 H29 N3 O	2-(2h-benzotriazol-2-yl)-4,6-di-tertpentylphenol	-0.0053591	-15.258	36.2333	level3	mzCloud
5.01_328.14986	POS	5.01	328.15	C15 H24 N2 O4 S	Tiapride	0.00418065	12.7402	37.6083	level3	mzCloud
5.01_374.15733	NEG	5.01	374.157	C16 H24 O7	4-(3-hydroxybutyl)phenyl β-d-glucopyranoside	46.0051	140194	47.1373	level3	mzCloud
5.013_405.15703	POS	5.013	405.157	C20 H27 N3 O2 S2	N-{[(2r,4s,5r)-5-{[methyl(phenyl)amino]methyl}-1-azabicyclo[2.2.2]oct-2-yl]methyl}-2-thiophenesulfonamide	0.00256252	6.32479	30.4046	level3	mzCloud
5.017_449.20516	POS	5.017	449.205	C24 H27 N5 O4	4-methoxy-n-(5-{5-[(2s)-1-(tetrahydro-2h-pyran-4-yl)-2-pyrrolidinyl]-1,2,4-oxadiazol-3-yl}-2-pyridinyl)benzamide	-0.00114815	-2.55596	41.8051	level3	mzCloud
5.041_406.14739	NEG	5.041	406.147	C17 H26 O11	8-o-acetylharpagide	-0.000119015	-0.293034	28.9457	level3	NA
5.061_258.14679	POS	5.061	258.147	C14 H18 N4 O	4-{5-[(3s)-1-isopropyl-3-pyrrolidinyl]-1,3,4-oxadiazol-2-yl}pyridine	-0.00127315	-4.93185	31.6873	level3	mzCloud
5.075_394.06679	POS	5.075	394.067	C19 H11 F5 N2 O2	Diflufenican	-0.00727974	-18.473	39.0558	level3	mzCloud
5.089_531.25501	POS	5.089	531.255	C26 H37 N5 O5 S	Mirodenafil	0.00346498	6.52231	43.8827	level3	mzCloud
5.09_317.13753	POS	5.09	317.138	C16 H19 N3 O4	{2-[(3s)-3-(1-methyl-1h-benzimidazol-2-yl)-1-pyrrolidinyl]-2-oxoethoxy}acetic acid	-3.03383e-05	-0.0956629	35.6161	level3	mzCloud
5.154_249.13660	POS	5.154	249.137	C14 H19 N O3	N,n-dimethylpentylone	0.000110725	0.444435	30.4904	level3	mzCloud
5.194_317.19469	NEG	5.194	317.195	C19 H27 N O3	Nateglinide	-0.00440523	-13.8879	33.5259	level3	mzCloud
5.201_292.10934	POS	5.201	292.109	C19 H16 O3	Coumatetralyl	-0.000605536	-2.07297	34.4607	level3	mzCloud
5.201_309.08444	NEG	5.201	309.084	C15 H11 N5 O3	4-(5-cyano-1h-1,2,3-triazol-4-yl)phenyl 3,5-dimethylisoxazole-4-carboxylate	-0.00175282	-5.67099	37.5662	level3	mzCloud
5.203_132.07860	NEG	5.203	132.079	C6 H12 O3	6-hydroxycaproic acid	-4.80419e-05	-0.363737	33.8835	level3	mzCloud
5.204_389.16872	POS	5.204	389.169	C17 H24 O9	Eleutheroside b/syringin	17.0267	45753.2	55.1017	level3	NA
5.225_360.12575	POS	5.225	360.126	C17 H20 N4 O3 S	2-[(4-cyclopropyl-5-hydroxy-4h-1,2,4-triazol-3-yl)sulfanyl]-1-(4-morpholinophenyl)-1-ethanone	0.000138272	0.383954	37.8491	level3	mzCloud
5.227_531.24369	POS	5.227	531.244	C28 H34 O9	Schizandrol b	17.0234	33105.3	7.39775	level3	NA
5.228_324.13216	POS	5.228	324.132	C16 H16 N6 O2	{(3s)-3-[5-(1-methyl-1h-imidazol-5-yl)-1,3,4-oxadiazol-2-yl]-1-pyrrolidinyl}(4-pyridinyl)methanone	-0.00131222	-4.0484	41.107	level3	mzCloud
5.229_554.17108	NEG	5.229	554.171	C24 H28 O12	Scutellarioside ii	46.013	90548.6	33.9516	level3	mzCloud
5.257_224.06870	POS	5.257	224.069	C11 H12 O5	Trinexapac	0.000230327	1.02793	38.3791	level3	mzCloud
5.259_363.21582	POS	5.259	363.216	C24 H26 O2	Bisphenol m	17.0225	49170.6	33.0263	level3	mzCloud
5.26_404.13161	NEG	5.26	404.132	C16 H22 O9	Sweroside	46.0052	128461	43.4349	level3	NA
5.286_475.16832	NEG	5.286	475.168	C27 H26 Cl N3 O3	(1r,9r)-3-[(e)-2-(4-chlorophenyl)vinyl]-n-(2-methoxyphenyl)-6-oxo-7,11-diazatricyclo[7.3.1.02,7]trideca-2,4-diene-11-carboxamide	0.00204969	4.31362	34.572	level3	mzCloud
5.299_394.18378	NEG	5.299	394.184	C18 H26 N4 O6	N-(1-amino-1-oxo-2-propanyl)-1,3,4-trihydroxy-5-{[(4-methylphenyl)carbamoyl]amino}cyclohexanecarboxamide	-0.00145922	-3.70187	38.8719	level3	mzCloud
5.3_365.19500	POS	5.3	365.195	C18 H27 N3 O5	1-[(1s,2s,3s,4r,5r)-4-(diethylamino)-3-hydroxy-6,8-dioxabicyclo[3.2.1]oct-2-yl]-3-(4-methoxyphenyl)urea	-6.66386e-05	-0.182474	43.4547	level3	mzCloud
5.307_377.20466	NEG	5.307	377.205	C23 H27 N3 O2	App-pica	-0.00567207	-15.0369	37.9826	level3	mzCloud
5.31_483.17229	POS	5.31	483.172	C22 H26 O11	(3s)-3-hydroxy-2-methyl-4-[(7-oxo-7h-furo[3,2-g]chromen-4-yl)oxy]-2-butanyl β-d-glucopyranoside	17.0248	36522.3	39.5447	level3	mzCloud
5.311_450.11540	NEG	5.311	450.115	C21 H22 O11	3,5-dihydroxy-2-(4-hydroxyphenyl)-4-oxo-3,4-dihydro-2h-chromen-7-yl hexopyranoside	-0.000812509	-1.80511	42.9326	level3	mzCloud
5.313_281.12634	POS	5.313	281.126	C10 H17 N7 O4	Saxitoxin	-18.0079	-60200	34.1359	level3	mzCloud
5.313_460.19262	POS	5.313	460.193	C21 H28 N6 O4 S	Pyrazolen-demethylsildenafil	0.00334109	7.26024	55.2304	level3	mzCloud
5.314_344.20594	POS	5.314	344.206	C20 H28 N2 O3	Mmb018	-0.00405374	-11.7769	35.0825	level3	mzCloud
5.333_424.15007	POS	5.333	424.15	C23 H24 N2 O4 S	Eprosartan	0.00439404	10.3597	49.7164	level3	mzCloud
5.343_477.22158	POS	5.343	477.222	C21 H32 O11	4-(4-hydroxyphenyl)-2-butanyl 6-o-[(4ξ)-α-l-threo-pentofuranosyl]-β-d-glucopyranoside	17.0271	36999.8	59.2136	level3	mzCloud
5.366_403.14805	POS	5.366	403.148	C21 H26 Cl N3 O S	Perphenazine	-0.000458579	-1.13749	2.75724	level3	NA
5.369_246.13694	POS	5.369	246.137	C14 H18 N2 O2	4-acetoxy dmt	0.000107212	0.435581	35.115	level3	mzCloud
5.371_478.20685	POS	5.371	478.207	C24 H32 N4 O3 S	N-(4-methoxybenzyl)-3-[(2s,5as,8ar)-1-methyl-5-oxo-6-(2-thienylmethyl)decahydropyrrolo[3,2-e][1,4]diazepin-2-yl]propanamide	21.9873	48194.6	56.5093	level3	mzCloud
5.378_351.13528	POS	5.378	351.135	C18 H17 N5 O3	4-{5-[(3s)-1-(4-nitrobenzyl)-3-pyrrolidinyl]-1,3,4-oxadiazol-2-yl}pyridine	0.00213892	6.09149	39.1952	level3	mzCloud
5.391_527.18012	POS	5.391	527.18	C27 H29 N O10	Daunorubicin hydrochloride	0.000976958	1.85318	5.99341	level3	NA
5.397_428.18910	NEG	5.397	428.189	C22 H26 N2 O4	N-(4-{(r)-hydroxy[(3r)-5-oxo-4-(3-phenylpropyl)-3-morpholinyl]methyl}phenyl)acetamide	45.9998	120359	35.4816	level3	mzCloud
5.398_438.15066	POS	5.398	438.151	C20 H19 F3 N4 O3	{3-methyl-5-(5-methylisoxazol-3-yl)-1-[3-(trifluoromethyl)phenyl]-1h-pyrazol-4-yl}(morpholino)methanone	18.0097	42865.9	31.1255	level3	mzCloud
5.404_203.10620	POS	5.404	203.106	C11 H13 N3 O	4-aminoantipyrine	0.000340928	1.67858	41.1606	level3	mzCloud
5.407_328.13109	POS	5.407	328.131	C19 H20 O5	Decursinol angelate	2.07054e-05	0.063101	28.788	level3	NA
5.431_324.13208	POS	5.431	324.132	C19 H20 N2 O S	2-[(3s)-1-(3-methoxybenzyl)-3-pyrrolidinyl]-1,3-benzothiazole	0.00244714	7.54989	37.3356	level3	mzCloud
5.431_376.13830	POS	5.431	376.138	C23 H21 Cl N2 O	5-chloro thj 018	0.00406121	10.7972	53.9658	level3	mzCloud
5.44_682.24949	NEG	5.44	682.249	C32 H42 O16	Pinoresinol diglucoside	0.00220266	3.22853	14.8934	level3	NA
5.449_640.19999	NEG	5.449	640.2	C29 H36 O16	Plantamajoside	-0.000349444	-0.545835	34.2408	level3	NA
5.461_432.12457	POS	5.461	432.125	C21 H22 N4 O3 S	1-allyl-3-[(6as,8s)-6,12-dioxo-2-(3-thienyl)-5,6,6a,7,8,9,10,12-octahydropyrido[2,1-c][1,4]benzodiazepin-8-yl]urea	21.9833	53599.4	55.6265	level3	mzCloud
5.484_432.12624	NEG	5.484	432.126	C18 H24 O12	Asperulosidic acid	-0.000537179	-1.2431	32.7149	level3	mzCloud
5.497_339.09511	NEG	5.497	339.095	C12 H21 N O8 S	Topiramate	-0.0036795	-10.8508	38.6934	level3	mzCloud
5.503_286.13170	POS	5.503	286.132	C16 H23 N3 O4	1-{4-[(2r,3r)-3-(hydroxymethyl)-4-methyl-5-oxo-2-morpholinyl]phenyl}-3-isopropylurea	-35.0372	-109093	47.2897	level3	mzCloud
5.521_419.21508	NEG	5.521	419.215	C24 H26 F N5 O	(3r,4s,6r)-n-(4-fluorobenzyl)-6-[(4-phenyl-1h-1,2,3-triazol-1-yl)methyl]quinuclidine-3-carboxamide	0.00293762	7.00749	48.8465	level3	mzCloud
5.525_388.17337	POS	5.525	388.173	C17 H26 N4 O5	2-[(2s,3r,4s,5r)-3,4-dihydroxy-5-{[(isopropylcarbamoyl)amino]methyl}tetrahydro-2-furanyl]-n-(3-pyridinylmethyl)acetamide	21.9831	60031.8	49.081	level3	mzCloud
5.527_208.11017	POS	5.527	208.11	C12 H16 O3	Α-asarone	0.000222396	1.06865	36.7296	level3	NA
5.527_328.14204	NEG	5.527	328.142	C17 H20 N4 O S	5-[3-(tert-butyl)-1-(3-methylbenzyl)-1h-pyrazol-5-yl]-1,3,4-oxadiazole-2-thiol	0.00625434	19.0602	39.5476	level3	mzCloud
5.53_438.15276	POS	5.53	438.153	C21 H26 O10	Sec-o-glucosylhamaudol	0.00015908	0.363071	29.1602	level3	NA
5.533_496.15634	POS	5.533	496.156	C26 H26 N4 O4	1-[(1r,9s)-11-benzoyl-6-oxo-7,11-diazatricyclo[7.3.1.02,7]trideca-2,4-dien-5-yl]-3-(2-methoxyphenyl)urea	37.9609	82848.8	56.1162	level3	mzCloud
5.539_425.16873	POS	5.539	425.169	C21 H29 N3 O4	N-(2-methoxybenzyl)-2-[(3r,4s)-3-{[5-(methoxymethyl)-1,2-oxazol-3-yl]methyl}-4-piperidinyl]acetamide	37.9529	98014.9	40.779	level3	mzCloud
5.547_307.14533	POS	5.547	307.145	C16 H22 Cl N3 O	Tebuconazole	0.000194557	0.633436	37.0425	level3	mzCloud
5.551_327.21573	POS	5.551	327.216	C21 H29 N O2	Butorphanol	-0.00409943	-12.5281	42.5202	level3	mzCloud
5.568_330.16544	POS	5.568	330.165	C17 H22 N4 O3	Ethyl 3-cyclopropyl-1-methyl-4-morpholino-1h-pyrazolo[3,4-b]pyridine-5-carboxylate	-0.0037494	-11.356	54.1238	level3	mzCloud
5.601_525.24316	POS	5.601	525.243	C28 H35 N3 O7	Virginiamycin	-0.00433907	-8.26101	38.2113	level3	mzCloud
5.618_449.19005	POS	5.618	449.19	C25 H27 N3 O5	Benzyl 2-({[1-(1h-indol-3-ylmethyl)-2-methoxy-2-oxoethyl]amino}carbonyl)pyrrolidine-1-carboxylate	-0.00502445	-11.1854	35.4317	level3	mzCloud
5.618_454.14548	POS	5.618	454.145	C22 H25 F N2 O6	N-{[(2r,3s,4r,5s)-3,4-dihydroxy-5-{2-[(4-methoxybenzyl)amino]-2-oxoethyl}tetrahydro-2-furanyl]methyl}-3-fluorobenzamide	21.9758	50850	52.2562	level3	mzCloud
5.622_430.24278	POS	5.622	430.243	C24 H34 N2 O5	Trandolapril	-0.00398823	-9.26963	49.5506	level3	mzCloud
5.627_357.14207	NEG	5.627	357.142	C20 H20 F N O4	Carabersat	0.00443482	12.4177	30.4029	level3	mzCloud
5.627_431.25223	POS	5.627	431.252	C25 H35 N3 O2	N-benzyl-2-[(3r,4s)-3-{[5-(cyclohexylmethyl)-1,2-oxazol-3-yl]methyl}-4-piperidinyl]acetamide	21.9793	53703.3	48.7765	level3	mzCloud
5.64_461.15281	NEG	5.64	461.153	C19 H27 N O12	Thalictricoside	-0.000512194	-1.11068	30.1098	level3	mzCloud
5.642_236.10500	POS	5.642	236.105	C13 H16 O4	1-[3-hydroxy-2-(2-hydroxy-2-propanyl)-2,3-dihydro-1-benzofuran-5-yl]ethanone	0.000136953	0.580053	44.8746	level3	mzCloud
5.645_462.17328	NEG	5.645	462.173	C20 H30 O12	Forsythoside e	-0.00044755	-0.968359	42.1977	level3	NA
5.664_373.17342	NEG	5.664	373.173	C23 H23 N3 O2	Mn-18 n-(5-hydroxypentyl) metabolite	-0.00560405	-15.0171	38.6413	level3	mzCloud
5.665_298.07186	NEG	5.665	298.072	C14 H10 F4 N2 O	N-(2-fluorophenyl)-2-methyl-6-(trifluoromethyl)nicotinamide	-0.00106129	-3.5605	30.5404	level3	mzCloud
5.672_377.20504	POS	5.672	377.205	C21 H29 N3 O2	Ab-chmica	21.9791	61873.5	34.4242	level3	mzCloud
5.692_190.08403	NEG	5.692	190.084	C9 H10 N4 O	1-(4,7-dimethylpyrazolo[5,1-c][1,2,4]triazin-3-yl)ethan-1-one	-0.00143535	-7.55106	38.9748	level3	mzCloud
5.697_704.22857	POS	5.697	704.229	C35 H38 Cl2 N8 O4	Itraconazole	-0.0107411	-15.2521	51.6642	level3	mzCloud
5.708_420.12673	POS	5.708	420.127	C17 H24 O12	Sesamoside	-4.29953e-05	-0.102339	12.7374	level3	NA
5.719_248.15254	POS	5.719	248.153	C14 H20 N2 O2	Methoxyacetyl norfentanyl	6.27463e-05	0.252854	45.4026	level3	mzCloud
5.723_437.17935	NEG	5.723	437.179	C23 H27 N5 O2 S	(3r,4s,6r)-n-(2-furylmethyl)-6-({4-[(phenylsulfanyl)methyl]-1h-1,2,3-triazol-1-yl}methyl)quinuclidine-3-carboxamide	-0.00919455	-21.0311	42.7684	level3	mzCloud
5.741_291.11405	POS	5.741	291.114	C15 H18 Cl N3 O	Uniconazole	0.000206742	0.710175	38.1972	level3	mzCloud
5.762_518.19087	POS	5.762	518.191	C30 H30 O8	Gossypol-acetic acid	-0.00319622	-6.168	5.66604	level3	NA
5.774_278.16282	POS	5.774	278.163	C15 H24 N2 O4	{3-[(3-{[4-(hydroxymethyl)cyclohexyl]amino}-3-oxetanyl)methyl]-1,2-oxazol-5-yl}methanol	-18.0108	-60811.6	53.9457	level3	mzCloud
5.787_337.20180	POS	5.787	337.202	C17 H27 N3 O4	1-{4-[(3-{[5-(2-hydroxy-2-propanyl)-1,2-oxazol-3-yl]methyl}-3-oxetanyl)amino]-1-piperidinyl}ethanone	0.00164516	4.8789	49.3468	level3	mzCloud
5.798_239.10573	POS	5.798	239.106	C13 H18 Cl N O	Monalide	-0.00196525	-8.21909	51.9329	level3	mzCloud
5.8_340.13106	POS	5.8	340.131	C20 H22 O6	Matairesinol	-18.0106	-50289	54.6833	level3	mzCloud
5.825_372.12098	POS	5.825	372.121	C20 H20 O7	Sinensetin	7.56754e-05	0.203362	15.9556	level3	NA
5.832_442.20453	NEG	5.832	442.205	C22 H28 N4 O S	N-({(2r,4s,5r)-5-[2-methyl-6-(2-thienyl)-4-pyrimidinyl]-1-azabicyclo[2.2.2]oct-2-yl}methyl)cyclobutanecarboxamide	46.0062	116119	48.6001	level3	mzCloud
5.836_666.23276	POS	5.836	666.233	C37 H40 O9	Resiniferatoxin	37.9655	60428.9	36.3781	level3	mzCloud
5.849_410.28812	POS	5.849	410.288	C27 H38 O3	Boldenone cypionate	0.0060224	14.6787	42.0529	level3	mzCloud
5.855_204.11528	POS	5.855	204.115	C13 H16 O2	1-hydroxycyclohexyl phenyl ketone	0.000253022	1.23961	37.4246	level3	mzCloud
5.856_239.15230	POS	5.856	239.152	C13 H21 N O3	Salbutamol	0.000158223	0.661601	49.3048	level3	mzCloud
5.859_205.07416	POS	5.859	205.074	C11 H11 N O3	Indole-3-lactic acid	0.00026343	1.28456	41.1631	level3	mzCloud
5.872_339.16822	POS	5.872	339.168	C24 H21 N O	Jwh 022	0.00590544	17.4118	33.9086	level3	mzCloud
5.873_380.16793	NEG	5.873	380.168	C23 H24 O5	7-{[(2e)-3,7-dimethyl-2,6-octadien-1-yl]oxy}-1,3-dihydroxy-9h-xanthen-9-one	0.00555569	14.614	45.8684	level3	mzCloud
5.881_469.22180	POS	5.881	469.222	C25 H32 Cl N5 O2	Nefazodone	-0.00264925	-5.64603	41.2819	level3	mzCloud
5.904_435.24700	POS	5.904	435.247	C24 H35 N3 O3	{(3r,4s)-1-(cyclobutylcarbonyl)-3-[2-(4-phenyl-1-piperazinyl)ethyl]-4-piperidinyl}acetic acid	21.9792	53183.8	51.7345	level3	mzCloud
5.907_484.19587	POS	5.907	484.196	C26 H30 N4 O3	Nat13-331713_pos	37.9641	85077	32.7475	level3	mzCloud
5.916_407.17928	POS	5.916	407.179	C17 H26 O10	Loganin	17.0267	43641.1	49.8923	level3	mzCloud
5.923_299.13689	POS	5.923	299.137	C14 H22 Cl N3 O2	Metoclopramide	-0.00316881	-10.5931	34.3453	level3	mzCloud
5.923_460.15755	NEG	5.923	460.158	C20 H28 O12	Paeonolide	-0.000526523	-1.14422	14.3916	level3	NA
5.964_475.29979	POS	5.964	475.3	C20 H42 O11	Peg n10	17.0271	37154.9	54.4826	level3	mzCloud
5.969_338.13650	POS	5.969	338.137	C18 H20 N4 O4	1,4:3,6-dianhydro-2-[(cyclopropylcarbonyl)amino]-2,5-dideoxy-5-{[4-(2-furyl)-2-pyrimidinyl]amino}-l-iditol	-18.012	-50574.3	55.2024	level3	mzCloud
5.969_356.14709	POS	5.969	356.147	C18 H22 N4 O5	N-{5,6-dihydroxy-3-[(2-oxo-3-piperidinyl)carbamoyl]-2-cyclohexen-1-yl}nicotinamide	-18.0119	-48139.8	36.8036	level3	mzCloud
5.973_367.15287	POS	5.973	367.153	C20 H23 N3 O5	N-{[(2r,3s,4r,5s)-3,4-dihydroxy-5-{2-oxo-2-[(3-pyridinylmethyl)amino]ethyl}tetrahydro-2-furanyl]methyl}benzamide	-18.0109	-46761.7	47.5913	level3	mzCloud
6.016_248.15229	POS	6.016	248.152	C14 H20 N2 O2	Ω-hydroxynorfentanyl	-0.000183733	-0.740402	42.4954	level3	mzCloud
6.038_424.18568	NEG	6.038	424.186	C23 H28 N4 O2 S	N-({(2r,4s,5r)-5-[1-methyl-3-(2-naphthyl)-1h-pyrazol-5-yl]-1-azabicyclo[2.2.2]oct-2-yl}methyl)methanesulfonamide	-0.00761772	-17.9581	39.8937	level3	mzCloud
6.062_498.21199	POS	6.062	498.212	C25 H30 N4 O7	Nα-[(3-{[(4-acetylphenyl)carbamoyl]amino}-1,4,5-trihydroxycyclohexyl)carbonyl]phenylalaninamide	0.000545351	1.09462	38.5218	level3	mzCloud
6.064_342.13129	NEG	6.064	342.131	C15 H20 O6	Rosin	46.0053	155357	44.1159	level3	NA
6.076_500.29918	POS	6.076	500.299	C25 H48 F O5 P	O-7460	21.9768	45945.7	32.0529	level3	mzCloud
6.078_336.17815	NEG	6.078	336.178	C21 H24 N2 O2	N1-[1-(2-phenylacetyl)-4-piperidyl]-2-phenylacetamide	-0.00562975	-16.7461	31.5826	level3	mzCloud
6.105_378.18875	NEG	6.105	378.189	C23 H26 N2 O3	Cumyl-pica n-pentanoic acid metabolite	-0.00559423	-14.7919	35.3398	level3	mzCloud
6.145_335.13028	POS	6.145	335.13	C19 H17 N3 O3	N4-(1,3-benzodioxol-5-yl)-3,5-dimethyl-1-phenyl-1h-pyrazole-4-carboxamide	0.00328693	9.80801	36.4952	level3	mzCloud
6.165_321.12119	POS	6.165	321.121	C16 H16 O6	Protosappanin b	17.0265	55990.8	10.8973	level3	NA
6.17_320.13716	POS	6.17	320.137	C17 H18 F2 N2 O2	[(2r,4s,5s)-5-ethynyl-1-azabicyclo[2.2.2]oct-2-yl]methyl (2,4-difluorophenyl)carbamate	0.00352089	10.9982	32.4168	level3	mzCloud
6.175_203.05854	POS	6.175	203.059	C11 H9 N O3	1-(2,4-dihydroxyquinolin-3-yl)ethan-1-one	0.000292015	1.43809	41.5524	level3	mzCloud
6.176_327.15038	POS	6.176	327.15	C19 H21 N O4	3-acetylmorphine	0.00332608	10.1669	41.0787	level3	mzCloud
6.188_420.19719	NEG	6.188	420.197	C25 H23 F3 N2 O3	(1r,9s)-11-(2-hydroxybenzyl)-3-[4-(trifluoromethoxy)phenyl]-7,11-diazatricyclo[7.3.1.02,7]trideca-2,4-dien-6-one	-35.9689	-78850.4	40.2712	level3	mzCloud
6.19_478.15558	NEG	6.19	478.156	C26 H27 Cl N4 O S	1-benzyl-3-(tert-butyl)-n-[4-(3-chloro-4-methylphenyl)-5-methyl-1,3-thiazol-2-yl]-1h-pyrazole-5-carboxamide	-0.003832	-8.01405	31.1169	level3	mzCloud
6.194_442.29058	POS	6.194	442.291	C22 H44 O7	Peg monolaurate n5	21.9819	52299.4	45.3272	level3	mzCloud
6.195_392.20407	NEG	6.195	392.204	C20 H26 F2 N4 O2	5-fluoro-3,5-ab-pfuppyca	0.00168326	4.29182	39.648	level3	mzCloud
6.209_378.09262	POS	6.209	378.093	C14 H17 F3 N4 O3 S	2-[(2-oxo-2-{4-[4-(trifluoromethyl)-2-pyrimidinyl]-1,4-diazepan-1-yl}ethyl)sulfanyl]acetic acid	-0.00472206	-12.489	39.1203	level3	mzCloud
6.253_414.15025	POS	6.253	414.15	C19 H22 F2 N4 O3	Sparfloxacin	21.9843	56058.5	58.9676	level3	mzCloud
6.263_375.22566	POS	6.263	375.226	C25 H29 N O2	Rcs-8	0.00583419	15.5487	47.0804	level3	mzCloud
6.274_227.07902	NEG	6.274	227.079	C21 H25 F3 N4 O2 S	N-{[(2r,4s,5r)-5-{2-methyl-6-[4-(trifluoromethyl)phenyl]-4-pyrimidinyl}-1-azabicyclo[2.2.2]oct-2-yl]methyl}methanesulfonamide	-227.086	-500008	30.8026	level3	mzCloud
6.283_754.23494	NEG	6.283	754.235	C34 H42 O19	3',6-disinapoyl sucrose	0.00291119	3.8598	9.65196	level3	NA
6.284_519.23196	POS	6.284	519.232	C23 H33 N7 O5 S	Gisadenafil	0.00557469	10.7365	32.8173	level3	mzCloud
6.31_518.30876	POS	6.31	518.309	C28 H42 N2 O7	6-hydroxy-1-(hydroxymethyl)-1,4a-dimethyl-5-[2-oxo-2-(1-pyrrolidinyl)ethyl]decahydro-2-naphthalenyl (3,5-dimethoxyphenyl)carbamate	0.00955669	18.4386	36.5813	level3	mzCloud
6.318_472.19405	POS	6.318	472.194	C26 H30 N2 O5	(4as,9ar)-7-(1,3-benzodioxol-5-ylmethyl)-2-[(4-methoxyphenyl)acetyl]decahydro-6h-pyrido[3,4-d]azepin-6-one	21.9786	48817.9	30.0271	level3	mzCloud
6.327_402.13086	POS	6.327	402.131	C20 H20 N4 O4	(3,4-dimethoxyphenyl){(3s)-3-[5-(3-pyridinyl)-1,3,4-oxadiazol-2-yl]-1-pyrrolidinyl}methanone	21.9824	57825.8	32.9292	level3	mzCloud
6.331_166.06295	POS	6.331	166.063	C9 H10 O3	L-(−)-3-phenyllactic acid	-4.17548e-05	-0.25144	55.7238	level3	NA
6.331_828.27028	NEG	6.331	828.27	C37 H48 O21	Tubuloside a	0.00146908	1.77367	54.8194	level3	NA
6.335_628.12433	NEG	6.335	628.124	C33 H24 O13	Edgeworoside a	0.00263929	4.20188	43.8976	level3	mzCloud
6.356_470.18985	POS	6.356	470.19	C26 H30 O8	Limonin	-0.00421518	-8.96477	42.8932	level3	mzCloud
6.356_503.19924	NEG	6.356	503.199	C25 H33 N3 O6 S	N-{(4s,4ar,7r,8r,8as)-7-hydroxy-8-(hydroxymethyl)-4a,8-dimethyl-4-[2-(4-morpholinyl)-2-oxoethyl]-4,4a,5,6,7,8,8a,9-octahydronaphtho[2,3-d][1,3]thiazol-2-yl}-2-furamide	-0.00976877	-19.4129	30.3455	level3	mzCloud
6.386_358.22091	POS	6.386	358.221	C22 H30 O4	Ferutinin	0.00650428	18.1575	49.4072	level3	mzCloud
6.409_340.07904	NEG	6.409	340.079	C15 H16 O9	Esculin	-0.000394499	-1.16002	45.9175	level3	NA
6.42_244.08482	POS	6.42	244.085	C10 H16 N2 O3 S	Biotin	-0.00333817	-13.6761	41.7038	level3	mzCloud
6.428_500.29915	POS	6.428	500.299	C26 H44 O9	Mupirocin	0.000620066	1.23939	43.5901	level3	mzCloud
6.444_484.12703	POS	6.444	484.127	C24 H22 N4 O6	1,4:3,6-dianhydro-2-deoxy-5-o-[(4-phenoxyphenyl)carbamoyl]-2-[(2-pyrazinylcarbonyl)amino]-d-glucitol	21.9731	47545	38.1634	level3	mzCloud
6.514_526.24365	POS	6.514	526.244	C27 H40 N2 O6	6-hydroxy-1-(hydroxymethyl)-5-{2-[2-(hydroxymethyl)-1-pyrrolidinyl]-2-oxoethyl}-1,4a-dimethyldecahydro-2-naphthalenyl phenylcarbamate	37.955	77730.7	34.1318	level3	mzCloud
6.515_301.19986	NEG	6.515	301.2	C18 H24 F N3	2-[(3s)-1-(cyclohexylmethyl)-3-pyrrolidinyl]-5-fluoro-1h-benzimidazole	0.00443232	14.7158	44.7316	level3	mzCloud
6.544_483.23623	NEG	6.544	483.236	C30 H30 F N3 O2	Methyl (2s,4s,6s,12br)-2-(benzylamino)-4-(2-fluorophenyl)-1,2,3,4,6,7,12,12b-octahydroindolo[2,3-a]quinolizine-6-carboxylate	0.00402217	8.32347	42.2389	level3	mzCloud
6.567_454.27943	POS	6.567	454.279	C27 H38 N2 O4	Verapamil	-0.00373213	-8.21542	36.6914	level3	mzCloud
6.569_358.10491	NEG	6.569	358.105	C18 H18 N2 O4 S	Methyl 4-{2-cyano-2-[(4-methylphenyl)sulfonyl]vinyl}-2,5-dimethyl-1h-pyrrole-3-carboxylate	0.00618613	17.2749	33.736	level3	mzCloud
6.57_420.19915	NEG	6.57	420.199	C24 H25 F N4 O2	N-({(2r,4s,5r)-5-[6-(4-fluorophenyl)-2-methyl-4-pyrimidinyl]-1-azabicyclo[2.2.2]oct-2-yl}methyl)-2-furamide	0.00299504	7.12771	53.2849	level3	mzCloud
6.591_434.21477	NEG	6.591	434.215	C24 H31 F O6	Dexamethasone acetate	0.00430615	9.9172	46.3302	level3	mzCloud
6.601_463.14828	POS	6.601	463.148	C22 H22 O10	Trifolirhizin	17.027	38166.7	1.55503	level3	NA
6.609_513.21521	POS	6.609	513.215	C27 H32 F N3 O4 S	4-fluoro-n-[7-hydroxy-8-(hydroxymethyl)-4a,8-dimethyl-4-{2-[methyl(2-propyn-1-yl)amino]-2-oxoethyl}-4,4a,5,6,7,8,8a,9-octahydronaphtho[2,3-d][1,3]thiazol-2-yl]benzamide	0.0054496	10.6187	38.1514	level3	mzCloud
6.615_376.15190	NEG	6.615	376.152	C20 H24 O7	Cycloolivil	-0.000300533	-0.798968	30.9126	level3	mzCloud
6.631_576.12722	POS	6.631	576.127	C30 H24 O12	Procyanidin a2	0.00044602	0.774169	43.0556	level3	NA
6.656_368.14481	POS	6.656	368.145	C19 H26 Cl2 N2 O	Ah 7959	0.00258996	7.03521	50.7629	level3	mzCloud
6.69_154.13598	POS	6.69	154.136	C10 H18 O	Terpinen-4-ol	0.000212843	1.38088	58.7537	level3	NA
6.708_374.09812	POS	6.708	374.098	C19 H18 O8	Chrysosplenetin b	-0.0020495	-5.47848	17.9015	level3	NA
6.71_518.19095	POS	6.71	518.191	C26 H29 F N4 O5	(3r,4r)-3-({4-[(3,5-dimethyl-1,2-oxazol-4-yl)methoxy]benzoyl}amino)-n-(4-fluorophenyl)-4-hydroxy-1-azepanecarboxamide	21.9788	44293.1	34.216	level3	mzCloud
6.712_312.14738	POS	6.712	312.147	C18 H20 N2 O3	2-ethoxy-2'-ethyloxanilide	-1.6658e-05	-0.0533658	32.0798	level3	mzCloud
6.715_404.12934	NEG	6.715	404.129	C17 H24 O11	Methyl 1-(hexopyranosyloxy)-5-hydroxy-7-(hydroxymethyl)-1,4a,5,7a-tetrahydrocyclopenta[c]pyran-4-carboxylate	-0.00252245	-6.24166	30.8435	level3	mzCloud
6.762_388.13688	NEG	6.762	388.137	C17 H24 O10	Geniposide	-6.42716e-05	-0.16559	36.4443	level3	NA
6.769_374.13664	POS	6.769	374.137	C20 H22 O7	Diffractic acid	8.31654e-05	0.222286	23.9531	level3	NA
6.769_759.29395	POS	6.769	759.294	C34 H46 O18	Eleutheroside e	17.0255	22937.2	26.2345	level3	NA
6.782_180.07856	NEG	6.782	180.079	C10 H12 O3	Propylparaben	-8.37196e-05	-0.464906	17.4424	level3	NA
6.809_428.25346	NEG	6.809	428.253	C27 H32 N4 O	(4-benzyl-1-piperidinyl)[(6s)-5-(4-methylbenzyl)-4,5,6,7-tetrahydro-1h-imidazo[4,5-c]pyridin-6-yl]methanone	-0.00414974	-9.68982	44.6482	level3	mzCloud
6.821_347.06391	NEG	6.821	347.064	C10 H14 N5 O7 P	Adenosine 5'-monophosphate	0.000821503	2.36701	40.7625	level3	mzCloud
6.831_343.19942	POS	6.831	343.199	C17 H29 N O6	2,4,6-trideoxy-6-{[(4e)-3-hydroxy-2,4-dimethyl-4-heptenoyl]amino}-2,4-dimethylhex-5-ulosonic acid	-7.16281e-05	-0.208707	57.1763	level3	mzCloud
6.832_440.13141	NEG	6.832	440.131	C20 H24 O11	Ginkgolide c	-0.000453169	-1.02962	20.079	level3	NA
6.864_341.18380	POS	6.864	341.184	C24 H23 N O	Jwh 073 2-methylnaphthyl analog	0.00583482	17.102	35.4572	level3	mzCloud
6.89_449.22657	POS	6.89	449.227	C24 H33 N3 O4	(4as,9ar)-7-(1,3-benzodioxol-5-ylmethyl)-n-cyclohexyl-6-oxodecahydro-2h-pyrido[3,4-d]azepine-2-carboxamide	21.9795	51444.4	32.1423	level3	mzCloud
6.908_385.11958	POS	6.908	385.12	C20 H17 F2 N3 O3	Sarafloxacin	-0.00421307	-10.9395	41.6925	level3	mzCloud
6.908_454.21825	POS	6.908	454.218	C24 H30 N4 O5	N-{1-[(2-methoxyphenyl)acetyl]-5,10-dioxododecahydrodipyrrolo[1,2-a:3',2'-e][1,4]diazepin-7-yl}cyclobutanecarboxamide	-0.00337068	-7.42079	44.0959	level3	mzCloud
6.921_462.11555	NEG	6.921	462.116	C22 H22 O11	Homoplantaginin	-0.000661698	-1.43189	31.9721	level3	NA
6.926_293.12970	POS	6.926	293.13	C16 H15 N5 O	2-imino-1-isobutyl-5-oxo-1,5-dihydro-2h-dipyrido[1,2-a:2,3-d]pyrimidine-3-carbonitrile	0.00203559	6.94439	37.9308	level3	mzCloud
6.933_384.17640	POS	6.933	384.176	C21 H22 F2 N4 O	4-{5-[(3s)-1-(3,4-difluorobenzyl)-3-pyrrolidinyl]-1,3,4-oxadiazol-2-yl}-n,n-dimethylaniline	0.000236165	0.61473	55.9172	level3	mzCloud
6.95_182.13093	POS	6.95	182.131	C11 H16 O	5-phenyl-1-pentanol	18.0108	109742	30.8025	level3	mzCloud
6.973_393.19025	POS	6.973	393.19	C23 H24 F N3 O2	2-[(3r,4s)-3-{[5-(4-fluorophenyl)-1,2-oxazol-3-yl]methyl}-4-piperidinyl]-n-phenylacetamide	0.00499756	12.7104	40.6386	level3	mzCloud
6.98_410.19179	POS	6.98	410.192	C22 H26 N4 O4	N1-(3-piperidinopropyl)-2-[(4-nitrobenzoyl)amino]benzamide	-0.00361679	-8.81723	49.9739	level3	mzCloud
6.98_428.16804	NEG	6.98	428.168	C20 H28 O10	Rosavin	-0.000203608	-0.475534	24.2262	level3	NA
6.982_430.25459	POS	6.982	430.255	C23 H34 N4 O4	(2s,5as,8ar)-6-(4-methoxybenzyl)-1-methyl-2-[3-(4-morpholinyl)-3-oxopropyl]octahydropyrrolo[3,2-e][1,4]diazepin-5(2h)-one	-0.00341596	-7.93934	37.7336	level3	mzCloud
6.985_396.23599	POS	6.985	396.236	C22 H31 Cl N4 O2	(2s,5as,8ar)-6-(3-chlorobenzyl)-1-methyl-2-[3-oxo-3-(1-pyrrolidinyl)propyl]octahydropyrrolo[3,2-e][1,4]diazepin-5(2h)-one	-21.9776	-52551.1	57.466	level3	mzCloud
6.986_354.24066	POS	6.986	354.241	C20 H34 O5	Ent-8-iso prostaglandin f2α	3.94762e-05	0.111439	53.6017	level3	mzCloud
7.005_496.23126	NEG	7.005	496.231	C25 H30 N4 O4	N-({(2r,4s,5r)-5-[3-(3,4-dimethoxyphenyl)-1-methyl-1h-pyrazol-5-yl]-1-azabicyclo[2.2.2]oct-2-yl}methyl)-2-furamide	46.0046	102181	45.4424	level3	mzCloud
7.028_582.19459	NEG	7.028	582.195	C27 H34 O14	Naringin dihydrochalcone	-0.000268571	-0.461307	57.0248	level3	NA
7.071_385.17337	NEG	7.071	385.173	C25 H23 N O3	Mam2201 n-pentanoic acid metabolite	0.00557416	14.472	40.6875	level3	mzCloud
7.086_504.21940	NEG	7.086	504.219	C25 H32 N4 O5	1-({(2r,3s,4r,5s)-3,4-dihydroxy-5-[2-oxo-2-(4-phenyl-1-piperazinyl)ethyl]tetrahydro-2-furanyl}methyl)-3-(4-methylphenyl)urea	35.9821	76845.9	54.6129	level3	mzCloud
7.103_392.10841	POS	7.103	392.108	C20 H22 N2 O4	N-{4-[(2r,3r)-3-(hydroxymethyl)-4-methyl-5-oxo-2-morpholinyl]phenyl}-2-methylbenzamide	37.9505	107157	55.0095	level3	mzCloud
7.12_480.25641	NEG	7.12	480.256	C22 H34 N4 O5	N-{[(2r,3s,4r,5s)-3,4-dihydroxy-5-{2-oxo-2-[4-(2-pyridinyl)-1-piperazinyl]ethyl}tetrahydro-2-furanyl]methyl}-2-ethylbutanamide	46.0035	105937	58.0497	level3	mzCloud
7.125_408.10337	POS	7.125	408.103	C17 H18 N6 O3 S	N-{(3s,5s)-1-methyl-5-[3-(2-pyrazinyl)-1,2,4-oxadiazol-5-yl]-3-pyrrolidinyl}benzenesulfonamide	21.9873	56944.7	42.6968	level3	mzCloud
7.146_401.20456	NEG	7.146	401.205	C25 H27 N3 O2	N-[(1s,4s)-4-(1-benzyl-3,5-dimethyl-1h-pyrazol-4-yl)-2-cyclopenten-1-yl]-4-methoxybenzamide	-0.00576663	-14.3731	45.0935	level3	mzCloud
7.149_580.21537	NEG	7.149	580.215	C27 H34 O11	Forsythin	46.0053	86118.3	4.92297	level3	NA
7.159_413.16811	NEG	7.159	413.168	C18 H27 N3 O6 S	2-[(2r,3r)-3-(hydroxymethyl)-5-oxo-2-{4-[(propylsulfonyl)amino]phenyl}-4-morpholinyl]-n,n-dimethylacetamide	0.00605857	14.6639	43.1278	level3	mzCloud
7.159_413.16878	POS	7.159	413.169	C22 H21 N5 O5	5-o-[(4-acetylphenyl)carbamoyl]-1,4:3,6-dianhydro-2-deoxy-2-(5-phenyl-1h-tetrazol-1-yl)-d-glucitol	-21.9855	-50523.4	60.4855	level3	mzCloud
7.16_251.11586	POS	7.16	251.116	C13 H17 N O4	Dimethachlor oxa	9.864e-05	0.392807	33.8922	level3	mzCloud
7.165_372.17810	NEG	7.165	372.178	C16 H28 N4 O4 S	Biocytin	-0.00502706	-13.507	33.6328	level3	mzCloud
7.167_850.24933	POS	7.167	850.249	C30 H52 O26	Maltopentaose	21.9747	26530.6	30.5492	level3	mzCloud
7.203_610.19112	NEG	7.203	610.191	C28 H34 O15	Neohesperidin	0.00135002	2.21245	40.8629	level3	NA
7.208_341.18376	POS	7.208	341.184	C18 H23 N5 O2	Fenethylline	-0.00141023	-4.13332	33.2706	level3	mzCloud
7.255_356.12605	POS	7.255	356.126	C20 H20 O6	Sauchinone	6.12351e-05	0.171948	43.8088	level3	NA
7.262_408.13997	POS	7.262	408.14	C20 H24 O9	Nodakenin	-0.00206144	-5.05078	38.3795	level3	NA
7.284_329.12627	POS	7.284	329.126	C15 H23 N O5 S	Metolachlor esa	-0.00342604	-10.4094	33.6603	level3	mzCloud
7.285_287.15206	POS	7.285	287.152	C17 H21 N O3	Galanthamine	-8.77846e-05	-0.305708	16.7489	level3	NA
7.312_415.25713	POS	7.312	415.257	C27 H35 N3 O2	N-{[(1s,4s,6s)-4-{2-[benzyl(methyl)amino]-2-oxoethyl}-6-isopropyl-3-methyl-2-cyclohexen-1-yl]methyl}isonicotinamide	-18.0158	-41580.7	42.4278	level3	mzCloud
7.327_578.16328	NEG	7.327	578.163	C27 H30 O14	Kaempferitrin	-0.000275772	-0.476979	40.9876	level3	NA
7.328_620.23277	NEG	7.328	620.233	C27 H40 O16	Dactylorhin e	0.00113825	1.8352	31.1685	level3	mzCloud
7.335_379.19960	POS	7.335	379.2	C21 H25 N5 O2	5-{5-[(2s)-1-benzyl-2-pyrrolidinyl]-1,2,4-oxadiazol-3-yl}-n-(2-methoxyethyl)-2-pyridinamine	-0.00122304	-3.22531	41.6814	level3	mzCloud
7.341_452.16848	POS	7.341	452.168	C22 H28 O10	5-o-methylvisammioside	0.000230808	0.510448	34.3271	level3	NA
7.344_338.10021	POS	7.344	338.1	C16 H18 O8	4-methylumbelliferyl-α-d-glucopyranoside	4.1633e-05	0.123138	59.9417	level3	mzCloud
7.352_438.18941	POS	7.352	438.189	C25 H24 N6 O3	4-methoxy-n-(5-{5-[(2s)-1-(3-pyridinylmethyl)-2-pyrrolidinyl]-1,2,4-oxadiazol-3-yl}-2-pyridinyl)benzamide	-18.0016	-39460.6	32.1419	level3	mzCloud
7.367_440.26270	POS	7.367	440.263	C26 H38 O5 S	Tixocortol pivalate	-21.9813	-47553.5	66.2044	level3	mzCloud
7.394_180.11527	POS	7.394	180.115	C11 H14 O	Valerophenone	18.0108	111106	62.1369	level3	NA
7.409_361.20975	NEG	7.409	361.21	C20 H28 F N3 O2	5-fluoro adbica	-0.00680215	-18.8312	31.3762	level3	mzCloud
7.412_547.26154	NEG	7.412	547.262	C26 H37 N7 O4	(3r)-n3-[(2r)-1-amino-3-(1h-indol-3-yl)-1-oxo-2-propanyl]-n1-isopropyl-4-(4-piperidinylcarbonyl)-1,3-piperazinedicarboxamide	35.9708	70353	34.4978	level3	mzCloud
7.422_377.23146	POS	7.422	377.231	C20 H28 N2 O4	N-{4-[(2r,3r)-3-(hydroxymethyl)-4-isobutyl-5-oxo-2-morpholinyl]phenyl}cyclobutanecarboxamide	17.0266	47269.1	30.661	level3	mzCloud
7.433_438.15051	POS	7.433	438.151	C22 H25 F N2 O5	N-{[(2r,3s,4r,5s)-5-{2-[(4-fluorobenzyl)amino]-2-oxoethyl}-3,4-dihydroxytetrahydro-2-furanyl]methyl}-4-methylbenzamide	21.9758	52804.2	49.6818	level3	mzCloud
7.441_462.11674	POS	7.441	462.117	C22 H22 O11	Tectoridin	0.000530006	1.14691	18.5082	level3	NA
7.443_493.25162	NEG	7.443	493.252	C26 H36 F N3 O3	N-({(1s,4s,6s)-4-[2-(4-acetyl-1-piperazinyl)-2-oxoethyl]-6-isopropyl-3-methyl-2-cyclohexen-1-yl}methyl)-3-fluorobenzamide	35.9775	78678.3	59.018	level3	mzCloud
7.445_168.04254	POS	7.445	168.043	C8 H8 O4	Vanillic acid	0.000284676	1.69408	22.0525	level3	NA
7.45_520.25314	POS	7.45	520.253	C29 H34 N6 O2	1-{[(3r,6r)-6-{[4-(4-biphenylyl)-1h-1,2,3-triazol-1-yl]methyl}-1-azabicyclo[2.2.2]oct-3-yl]carbonyl}-4-piperidinecarboxamide	21.9788	44109.9	37.6919	level3	mzCloud
7.456_502.24239	POS	7.456	502.242	C28 H36 N2 O5	(4as,9ar)-7-[2-(2,3-dimethoxyphenyl)ethyl]-2-[(4-methoxyphenyl)acetyl]decahydro-6h-pyrido[3,4-d]azepin-6-one	21.98	45766.6	58.49	level3	mzCloud
7.466_426.15040	POS	7.466	426.15	C22 H24 N2 O8	Tetracycline	-18.0029	-40533	35.4876	level3	mzCloud
7.498_286.08708	NEG	7.498	286.087	C17 H10 N4 O	4-(2-((4-cyanophenyl)amino)oxazol-5-yl)benzonitrile	0.00161913	5.65961	52.3828	level3	mzCloud
7.539_354.09484	NEG	7.539	354.095	C16 H18 O9	Neochlorogenic acid	-0.000243322	-0.687167	36.577	level3	mzCloud
7.542_578.16393	POS	7.542	578.164	C27 H30 O14	Rhoifolin	0.000373687	0.646334	55.4446	level3	NA
7.543_228.13632	POS	7.543	228.136	C12 H20 O4	Traumatic acid	0.000158352	0.69411	44.3766	level3	NA
7.555_168.04251	POS	7.555	168.043	C8 H8 O4	Orsellinic acid	0.000252398	1.50199	56.6257	level3	NA
7.556_329.12601	NEG	7.556	329.126	C18 H19 N O5	N-feruloyloctopamine	-0.000309003	-0.938859	51.8677	level3	mzCloud
7.571_348.10558	POS	7.571	348.106	C15 H22 N2 O5	2-[(2s,3r,4s,5r)-5-(aminomethyl)-3,4-dihydroxytetrahydro-2-furanyl]-n-(4-methoxybenzyl)acetamide	37.9527	122368	32.2069	level3	mzCloud
7.582_464.26159	NEG	7.582	464.262	C30 H32 N4 O	4-methyl-n-({(2r,4s,5r)-5-[1-methyl-3-(2-naphthyl)-1h-pyrazol-5-yl]-1-azabicyclo[2.2.2]oct-2-yl}methyl)benzamide	0.00397889	8.57044	44.9995	level3	mzCloud
7.61_399.18897	NEG	7.61	399.189	C19 H29 N3 O4	1-{4-[(2r,3r)-3-(hydroxymethyl)-4-isobutyl-5-oxo-2-morpholinyl]phenyl}-3-isopropylurea	35.9732	99040.7	42.9255	level3	mzCloud
7.61_399.18942	POS	7.61	399.189	C19 H26 O8	(3α,4β,8α)-3,8-dihydroxy-12,13-epoxytrichothec-9-ene-4,15-diyl diacetate	17.0266	44553.4	31.0238	level3	mzCloud
7.621_378.18249	POS	7.621	378.182	C20 H25 F N4 O	N-({(2r,4s,5r)-5-[3-(4-fluorophenyl)-1-methyl-1h-pyrazol-5-yl]-1-azabicyclo[2.2.2]oct-2-yl}methyl)acetamide	21.9812	61710.2	35.5887	level3	mzCloud
7.623_228.06353	POS	7.623	228.064	C10 H13 Cl N2 O2	Metoxuron	-0.00302585	-13.2674	30.7392	level3	mzCloud
7.647_363.16788	NEG	7.647	363.168	C20 H21 N5 O2	3-methyl-4-[2-(4-morpholinophenyl)hydrazono]-1-phenyl-4,5-dihydro-1h-pyrazol-5-one	-0.00164963	-4.5423	44.5748	level3	mzCloud
7.664_514.16786	NEG	7.664	514.168	C22 H28 O11	Prim-o-glucosylcimifugin	46.0047	98266.4	23.1688	level3	NA
7.668_168.04251	POS	7.668	168.043	C8 H8 O4	5-methoxysalicylic acid	0.000254159	1.51247	20.4606	level3	NA
7.671_390.16929	POS	7.671	390.169	C21 H26 O7	Pseudolaric acid c	0.00143409	3.67557	11.1769	level3	NA
7.694_454.18421	POS	7.694	454.184	C24 H32 Cl F O5	Halcinonide	-0.00802191	-17.6619	40.6946	level3	mzCloud
7.698_478.11057	NEG	7.698	478.111	C22 H22 O12	6-o-[(2e)-3-(4-hydroxyphenyl)-2-propenoyl]-1-o-(3,4,5-trihydroxybenzoyl)hexopyranose	-0.000553336	-1.15734	43.5327	level3	mzCloud
7.716_286.18900	NEG	7.716	286.189	C19 H26 O2	Cannabichromevarin	-0.00427889	-14.951	32.6637	level3	mzCloud
7.722_576.32833	NEG	7.722	576.328	C32 H48 O9	Oleandrin	-0.00150026	-2.60312	39.5978	level3	NA
7.724_486.31989	POS	7.724	486.32	C24 H48 O8	Peg monolaurate n6	21.985	47347.2	30.1449	level3	mzCloud
7.757_386.19377	NEG	7.757	386.194	C20 H30 O5	8-iso-15-keto prostaglandin e2	35.9844	102751	40.9852	level3	mzCloud
7.821_334.10493	NEG	7.821	334.105	C16 H16 O5	Shikonin	46.0052	159685	21.109	level3	NA
7.834_320.05287	NEG	7.834	320.053	C15 H12 O8	Dihydromyricetin	-0.000346061	-1.08126	37.7843	level3	NA
7.871_576.29202	POS	7.871	576.292	C33 H38 F2 N4 O3	Sr144190	0.000820839	1.42435	55.8487	level3	mzCloud
7.874_433.20726	POS	7.874	433.207	C23 H28 O7	Schisandrol b	17.0238	40904.5	12.4428	level3	NA
7.877_264.20908	POS	7.877	264.209	C17 H28 O2	Farnesyl acetate	0.000153483	0.580913	34.9534	level3	NA
7.878_596.30464	NEG	7.878	596.305	C29 H38 N6 O5	2-{(2s,3r,4s,5r)-5-[(4-{[benzyl(methyl)amino]methyl}-1h-1,2,3-triazol-1-yl)methyl]-3,4-dihydroxytetrahydro-2-furanyl}-1-[4-(2-methoxyphenyl)-1-piperazinyl]ethanone	46.0143	83618.2	38.2601	level3	mzCloud
7.888_377.11983	POS	7.888	377.12	C19 H21 N3 O2 S	2-[(3s)-1-(benzylsulfonyl)-3-pyrrolidinyl]-1-methyl-1h-benzimidazole	21.9844	61904.2	37.2451	level3	mzCloud
7.912_222.08654	NEG	7.912	222.087	C12 H14 O4	Monobutyl phthalate	-0.00267263	-12.034	30.0611	level3	mzCloud
7.919_586.27964	POS	7.919	586.28	C33 H38 N4 O6	Irinotecan hydrochloride	0.000504139	0.859896	38.9194	level3	NA
7.925_301.09465	NEG	7.925	301.095	C13 H19 N O5 S	Dimethachlor esa	-0.00374496	-12.4377	34.7098	level3	mzCloud
7.928_301.09499	POS	7.928	301.095	C17 H19 N S2	Bisulepine	-0.000903224	-2.99979	38.9192	level3	mzCloud
7.932_289.13466	POS	7.932	289.135	C16 H19 N O4	Benzoylecgonine	0.00325252	11.2493	46.2122	level3	mzCloud
7.976_422.21482	NEG	7.976	422.215	C23 H31 F O6	Fludrocortisone acetate	0.00435597	10.317	30.5108	level3	mzCloud
7.978_132.04239	POS	7.978	132.042	C5 H8 O4	2-methylsuccinic acid	0.00013572	1.02785	55.5926	level3	NA
7.979_242.15185	POS	7.979	242.152	C14 H18 N4	2-[(3s)-1-cyclobutyl-3-pyrrolidinyl]-1h-imidazo[4,5-b]pyridine	-0.00129303	-5.33974	30.4263	level3	mzCloud
7.987_505.25171	NEG	7.987	505.252	C27 H30 F N5 O	1-benzyl-3-({(2r,4s,5r)-5-[6-(4-fluorophenyl)-2-methyl-4-pyrimidinyl]-1-azabicyclo[2.2.2]oct-2-yl}methyl)urea	46.0083	100183	43.6997	level3	mzCloud
7.991_222.07377	NEG	7.991	222.074	C8 H14 O7	Ethyl-β-d-glucuronide	-0.000181269	-0.816254	38.0588	level3	mzCloud
7.995_524.18634	NEG	7.995	524.186	C23 H28 Cl F N4 O4	2,5-anhydro-6-{[(3-chlorophenyl)carbamoyl]amino}-4,6-dideoxy-4-[4-(4-fluorophenyl)-1-piperazinyl]-d-galactitol	46.008	96215.2	32.8355	level3	mzCloud
8.005_381.17853	POS	8.005	381.179	C15 H23 N7 O5	Sinefungin	0.00246168	6.45812	31.3342	level3	mzCloud
8.011_458.19142	NEG	8.011	458.191	C23 H27 F N4 O5	N-{[(2r,3s,4r,5s)-3,4-dihydroxy-5-{2-oxo-2-[4-(2-pyridinyl)-1-piperazinyl]ethyl}tetrahydro-2-furanyl]methyl}-3-fluorobenzamide	-0.00512851	-11.1928	36.8812	level3	mzCloud
8.041_598.24336	POS	8.041	598.243	C30 H40 O11	Methyl 5,6-diacetoxy-10-hydroxy-2,4b,7,7,10a,12a-hexamethyl-12-methylene-1,4,8-trioxohexadecahydro-2h-naphtho[1,2-h]isochromene-2-carboxylate	21.9863	38153.6	46.837	level3	mzCloud
8.053_420.27168	NEG	8.053	420.272	C27 H35 F N4 O2	2-[(1s,4s,5s)-4-({[(3-fluorophenyl)carbamoyl]amino}methyl)-5-isopropyl-2-methyl-2-cyclohexen-1-yl]-n-methyl-n-(3-pyridinylmethyl)acetamide	-46.0027	-98660.2	38.163	level3	mzCloud
8.055_304.22544	POS	8.055	304.225	C16 H32 O5	Aleuritic acid	0.000463209	1.52259	47.0226	level3	NA
8.056_466.27715	NEG	8.056	466.277	C25 H34 N6 O3	Acetildenafil	0.00790783	16.9598	43.0109	level3	mzCloud
8.057_304.14233	POS	8.057	304.142	C14 H22 N2 O4	2-(3-{[3-(tetrahydro-2h-pyran-4-ylamino)-3-oxetanyl]methyl}-1,2-oxazol-5-yl)ethanol	21.9844	77915.1	43.6932	level3	mzCloud
8.063_438.22322	POS	8.063	438.223	C25 H33 F O4	Al 8810 methyl ester	21.9869	52823.2	55.2916	level3	mzCloud
8.075_558.26767	NEG	8.075	558.268	C27 H36 N4 O6	N-{[(2r,3s,4r,5s)-3,4-dihydroxy-5-{2-[4-(2-methoxyphenyl)-1-piperazinyl]-2-oxoethyl}tetrahydro-2-furanyl]methyl}-4-(dimethylamino)benzamide	46.0042	89805.7	40.2323	level3	mzCloud
8.088_385.24645	POS	8.088	385.246	C20 H32 O6	Thromboxane b3	17.0266	46240.2	53.6075	level3	mzCloud
8.103_414.22492	NEG	8.103	414.225	C20 H32 O6	Δ17-6-keto prostaglandin f1α	46.005	124939	49.2557	level3	mzCloud
8.118_294.12555	POS	8.118	294.126	C19 H18 O3	Tanshinone iia	-3.96091e-05	-0.134667	24.0994	level3	NA
8.136_194.09415	NEG	8.136	194.094	C11 H14 O3	Isobutyl 4-hydroxybenzoate	-0.000144451	-0.744233	57.5743	level3	NA
8.147_462.19935	NEG	8.147	462.199	C21 H29 F3 N4 O2	1-{[(2r,4s,5s)-5-{[allyl(methyl)amino]methyl}-1-azabicyclo[2.2.2]oct-2-yl]methyl}-3-[4-(trifluoromethoxy)phenyl]urea	35.9751	84404.1	51.7288	level3	mzCloud
8.148_462.20073	POS	8.148	462.201	C28 H31 Cl N2 O2	N-desmethyl-loperamide	-0.00667664	-14.4451	33.2501	level3	mzCloud
8.155_468.22009	NEG	8.155	468.22	C22 H34 N2 O4 S	2-[(1s,4s,5s)-5-isopropyl-2-methyl-4-{[(methylsulfonyl)amino]methyl}-2-cyclohexen-1-yl]-n-(4-methoxybenzyl)acetamide	45.9962	108938	34.6788	level3	mzCloud
8.187_354.11030	POS	8.187	354.11	C20 H18 O6	L-asarinin	-3.79396e-05	-0.107141	15.4799	level3	NA
8.204_684.39504	NEG	8.204	684.395	C36 H60 O12	1-o-(1,3,23,24,25-pentahydroxy-28-oxo-9,19-cyclolanostan-28-yl)hexopyranose	-0.0134389	-19.6358	43.6454	level3	mzCloud
8.228_412.20808	POS	8.228	412.208	C25 H30 N2 O2	(1r,9s)-11-(cyclohexylcarbonyl)-5-(2-methylphenyl)-7,11-diazatricyclo[7.3.1.02,7]trideca-2,4-dien-6-one	21.9774	56318.9	31.7098	level3	mzCloud
8.235_440.23873	POS	8.235	440.239	C23 H34 N2 O4 S	Dauda	6.0148	13851.8	55.0625	level3	mzCloud
8.253_369.21514	POS	8.253	369.215	C26 H27 N O	Jwh-210	0.00587141	15.9027	36.0908	level3	mzCloud
8.253_387.22538	NEG	8.253	387.225	C26 H29 N O2	4-hydroxytamoxifen	0.00554992	14.3327	33.1107	level3	mzCloud
8.302_458.21453	NEG	8.302	458.215	C23 H28 N2 O5	N-{[(2r,3s,4r,5s)-5-{2-[benzyl(methyl)amino]-2-oxoethyl}-3,4-dihydroxytetrahydro-2-furanyl]methyl}-4-methylbenzamide	46.0147	111632	36.3028	level3	mzCloud
8.33_313.13135	POS	8.33	313.131	C18 H19 N O4	(s)-dibenzyl 2-aminosuccinate	-6.30103e-05	-0.201226	35.0798	level3	mzCloud
8.402_270.08922	POS	8.402	270.089	C16 H14 O4	Retrochalcone	1.1132e-05	0.0412161	35.7573	level3	NA
8.418_246.12568	POS	8.418	246.126	C15 H20 O4	Ambrosic acid	-18.0105	-68186.3	59.8328	level3	mzCloud
8.425_432.23543	NEG	8.425	432.235	C24 H36 N2 O3 S	N-({(1s,4s,6s)-6-isopropyl-3-methyl-4-[2-oxo-2-(1-pyrrolidinyl)ethyl]-2-cyclohexen-1-yl}methyl)-1-phenylmethanesulfonamide	-0.00923752	-21.371	33.0554	level3	mzCloud
8.437_784.28168	NEG	8.437	784.282	C36 H48 O19	Angoroside c	0.00270416	3.44795	26.8651	level3	NA
8.478_426.16805	POS	8.478	426.168	C20 H28 N4 O3 S	N-({(2r,4s,5r)-5-[3-(2-methoxyphenyl)-1-methyl-1h-pyrazol-5-yl]-1-azabicyclo[2.2.2]oct-2-yl}methyl)methanesulfonamide	21.9798	54380.2	31.5905	level3	mzCloud
8.478_434.11909	POS	8.478	434.119	C21 H21 Cl N4 O3	N-{(3s,5s)-5-[3-(4-chlorophenyl)-1,2,4-oxadiazol-5-yl]-1-methyl-3-pyrrolidinyl}-4-methoxybenzamide	21.9889	53354.2	47.1363	level3	mzCloud
8.491_446.21316	POS	8.491	446.213	C24 H26 N6 O3	Olmesartan	0.00651661	14.6045	31.6391	level3	mzCloud
8.524_493.32576	POS	8.524	493.326	C28 H47 N O4 S	Tiamulin	0.00318198	6.45011	47.4322	level3	mzCloud
8.576_377.18398	POS	8.576	377.184	C20 H28 Cl N3 O2	Pyrimidifen	-0.00302784	-8.02743	41.1194	level3	mzCloud
8.594_214.09955	POS	8.594	214.1	C14 H17 N O2	1-pentyl-1h-indole-3-carboxylic acid	-17.0264	-73667.1	44.4039	level3	mzCloud
8.654_525.24336	POS	8.654	525.243	C25 H37 N5 O5	Methyl n-{[(2s)-1-(cyclohexylcarbonyl)-4-(isopropylcarbamoyl)-2-piperazinyl]carbonyl}-3-(3-pyridinyl)-d-alaninate	37.9639	77909.9	37.7874	level3	mzCloud
8.707_428.30019	POS	8.707	428.3	C26 H40 N2 O3	N-{[(1s,4s,6s)-6-isopropyl-4-{2-[(4-methoxybenzyl)amino]-2-oxoethyl}-3-methyl-2-cyclohexen-1-yl]methyl}-2,2-dimethylpropanamide	-0.00370653	-8.65398	62.5529	level3	mzCloud
8.709_390.15275	POS	8.709	390.153	C19 H23 Cl N4 O3	Hydroxychlorodenafil	0.00688642	17.6509	35.1704	level3	mzCloud
8.785_316.09464	POS	8.785	316.095	C17 H16 O6	Byakangelicol	-4.90118e-05	-0.155054	24.1524	level3	NA
8.791_352.22466	NEG	8.791	352.225	C20 H32 O5	15-keto prostaglandin f2α	-0.000319102	-0.905961	34.9447	level3	mzCloud
8.793_329.22026	POS	8.793	329.22	C21 H28 F N O	Xlr11 n-(2-fluoropentyl) isomer	0.00476794	14.4827	39.0184	level3	mzCloud
8.802_522.20869	POS	8.802	522.209	C26 H34 O11	Bruceine a	-0.0014235	-2.72592	42.7149	level3	NA
8.804_390.29206	POS	8.804	390.292	C23 H38 N2 O3	Pdmp	0.00381297	9.76963	39.4924	level3	mzCloud
8.826_457.16421	POS	8.826	457.164	C20 H24 O11	(1r,3r,6r,8s,9r,11r,12r,13s,16r)-6,9,12,17-tetrahydroxy-16-methyl-8-(2-methyl-2-propanyl)-2,4,14,19-tetraoxahexacyclo[8.7.2.01,11 03,7 07,11 013,17]nonadecane-5,15,18-trione	17.0323	38698.3	59.4203	level3	mzCloud
8.827_445.16399	POS	8.827	445.164	C23 H22 F3 N3 O3	(2r)-3,3,3-trifluoro-2-methoxy-2-phenyl-1-[(3r)-3-(4-phenyl-1h-imidazol-2-yl)-4-morpholinyl]-1-propanone	0.00266001	5.97537	33.5898	level3	mzCloud
8.83_489.19054	POS	8.83	489.191	C22 H28 F3 N5 O3	(4as,9ar)-6-oxo-7-[2-(2-oxo-1-imidazolidinyl)ethyl]-n-[3-(trifluoromethyl)phenyl]decahydro-2h-pyrido[3,4-d]azepine-2-carboxamide	21.9761	47036.5	47.3193	level3	mzCloud
8.835_480.25591	NEG	8.835	480.256	C23 H36 N4 O7	N-[1-amino-3-(4-methoxyphenyl)-1-oxopropan-2-yl]-1,3,4-trihydroxy-5-[[3-methyl-2-(methylamino)butanoyl]amino]cyclohexane-1-carboxamide	-0.00249384	-5.1927	57.4351	level3	mzCloud
8.849_281.06416	NEG	8.849	281.064	C14 H10 F3 N O2	Flufenamic acid	-0.0022018	-7.83372	34.2419	level3	mzCloud
8.904_270.05228	NEG	8.904	270.052	C15 H10 O5	Emodin	-0.000543812	-2.01372	49.8279	level3	NA
8.926_449.24072	NEG	8.926	449.241	C24 H35 N3 O3	1-({(1s,4s,6s)-6-isopropyl-3-methyl-4-[2-(4-morpholinyl)-2-oxoethyl]-2-cyclohexen-1-yl}methyl)-3-phenylurea	35.9729	87044.9	42.5648	level3	mzCloud
8.953_267.14844	POS	8.953	267.148	C14 H21 N O4	Atenolol acid	0.00137955	5.164	47.2978	level3	mzCloud
8.964_182.05782	NEG	8.964	182.058	C9 H10 O4	Dl-p-hydroxyphenyllactic acid	-8.49601e-05	-0.466665	43.8438	level3	NA
8.965_610.32137	NEG	8.965	610.321	C35 H46 O9	2-[(2e,6e,10z)-14,15-dihydroxy-11-(hydroxymethyl)-3,7,15-trimethyl-2,6,10-hexadecatrien-1-yl]-2,4,6,9-tetrahydroxy-5,7-dimethyl-1h-phenalene-1,3(2h)-dione	0.0071866	11.7753	40.215	level3	mzCloud
8.969_514.27633	POS	8.969	514.276	C28 H38 N2 O7	5-amino-2-(4,6'-dihydroxy-2',5',5',8a'-tetramethyl-6-oxo-3',4',4a',5',6,6',7',8,8',8a'-decahydro-2'h-spiro[furo[2,3-e]isoindole-2,1'-naphthalen]-7(3h)-yl)-5-oxopentanoic acid	0.00842797	16.3883	41.6133	level3	mzCloud
8.972_526.24015	POS	8.972	526.24	C27 H32 F4 N4 O	N-{[(2r,4s,5s)-5-{[4-(4-fluorophenyl)-1-piperazinyl]methyl}-1-azabicyclo[2.2.2]oct-2-yl]methyl}-4-(trifluoromethyl)benzamide	21.9889	43607.1	54.7738	level3	mzCloud
8.974_273.15765	POS	8.974	273.158	C17 H20 F N O	N-(4-fluorophenyl)adamantane-1-carboxamide	0.00475271	17.3994	46.2362	level3	mzCloud
8.978_327.20454	POS	8.978	327.205	C24 H25 N	Jwh-175	0.00584358	17.8594	39.3184	level3	mzCloud
9.011_481.20055	POS	9.011	481.201	C25 H28 F3 N3 O2	(1r,9s)-11-(1-acetyl-4-piperidinyl)-5-[3-(trifluoromethyl)phenyl]-7,11-diazatricyclo[7.3.1.02,7]trideca-2,4-dien-6-one	21.9872	47880.1	52.4781	level3	mzCloud
9.031_226.12063	POS	9.031	226.121	C13 H14 N4	2-[(3s)-1-methyl-3-pyrrolidinyl]-1h-benzimidazole-5-carbonitrile	-0.00121752	-5.38435	39.6631	level3	mzCloud
9.053_374.09773	POS	9.053	374.098	C19 H18 O8	5,2'-dihydroxy-6,7,8,6'-tetramethoxyflavone	-0.00243855	-6.51845	39.8934	level3	mzCloud
9.061_630.32258	POS	9.061	630.323	C38 H46 O8	Gambogenic acid	0.00331537	5.25982	29.7344	level3	NA
9.137_506.14297	POS	9.137	506.143	C26 H23 F3 N2 O4	(1r,9s)-11-(4-methoxybenzoyl)-5-[4-(trifluoromethoxy)phenyl]-7,11-diazatricyclo[7.3.1.02,7]trideca-2,4-dien-6-one	21.982	45402.2	41.625	level3	mzCloud
9.145_489.17525	POS	9.145	489.175	C27 H24 F N3 O5	8-(2,4-dimethoxyphenyl)-2-(3-fluorobenzoyl)-1,3,4,12a-tetrahydropyrazino[2,1-c][1,4]benzodiazepine-6,12(2h,11h)-dione	0.00525334	10.7393	31.5646	level3	mzCloud
9.151_485.14799	POS	9.151	485.148	C25 H22 F3 N3 O4	N-{4-[(2r,3r)-3-(hydroxymethyl)-5-oxo-4-(4-pyridinylmethyl)-2-morpholinyl]phenyl}-4-(trifluoromethyl)benzamide	-0.00824864	-17.002	34.8351	level3	mzCloud
9.19_470.21562	POS	9.19	470.216	C26 H29 F N4 O2	N-{[(1s,4s,6s)-4-{[5-(2-fluorophenyl)-1,3,4-oxadiazol-2-yl]methyl}-6-isopropyl-3-methyl-2-cyclohexen-1-yl]methyl}isonicotinamide	21.9882	49055.8	44.2698	level3	mzCloud
9.25_343.19943	POS	9.25	343.199	C18 H25 N5 O2	5-{5-[(2s)-1-(cyclopropylmethyl)-2-pyrrolidinyl]-1,2,4-oxadiazol-3-yl}-n-(2-methoxyethyl)-2-pyridinamine	-0.00139342	-4.06008	37.0077	level3	mzCloud
9.271_498.20869	POS	9.271	498.209	C25 H30 N4 O7	Methyl n-{[(2r)-1-(methoxyacetyl)-4-(3-pyridinylcarbonyl)-2-piperazinyl]carbonyl}-o-methyl-l-tyrosinate	-0.00276258	-5.54499	41.0592	level3	mzCloud
9.28_740.21752	NEG	9.28	740.218	C33 H40 O19	Apigenin 7-o-(2g-rhamnosyl)gentiobioside	0.00114054	1.54083	3.2263	level3	NA
9.288_284.06838	POS	9.288	284.068	C16 H12 O5	Biochanin a	-9.69138e-05	-0.341164	26.3711	level3	NA
9.312_429.27283	POS	9.312	429.273	C29 H35 N O2	Mifepristone	0.00604581	14.084	36.5713	level3	mzCloud
9.318_405.21523	POS	9.318	405.215	C22 H28 O6	9b-hydroxy-6-(hydroxymethyl)-6,9a-dimethyl-3-oxododecahydronaphtho[1,2-c]furan-5-yl benzoate	17.0266	43861.8	31.7711	level3	mzCloud
9.321_284.01427	POS	9.321	284.014	C10 H9 Cl N4 O2 S	Sulfachloropyridazine	0.000800459	2.81838	30.4164	level3	mzCloud
9.369_246.12571	POS	9.369	246.126	C15 H18 O3	Arglabin	0.00011371	0.462001	42.2792	level3	NA
9.427_392.17351	POS	9.427	392.174	C21 H26 N2 O4	(4as,9ar)-7-(1,3-benzodioxol-5-ylmethyl)-2-(cyclopropylcarbonyl)decahydro-6h-pyrido[3,4-d]azepin-6-one	21.9843	59386.5	43.3482	level3	mzCloud
9.429_380.18120	POS	9.429	380.181	C18 H25 F N4 O4	1-(4-fluorophenyl)-3-[(1s,2s,3s,4r,5r)-3-hydroxy-4-(4-methyl-1-piperazinyl)-6,8-dioxabicyclo[3.2.1]oct-2-yl]urea	-0.00478377	-12.5827	39.6196	level3	mzCloud
9.443_340.13115	POS	9.443	340.131	C20 H20 O5	8-prenylnaringenin	7.75044e-05	0.227866	25.0112	level3	NA
9.468_366.16786	POS	9.468	366.168	C19 H26 O7	Diacetoxyscirpenol	5.47618e-06	0.0149554	44.5553	level3	mzCloud
9.477_282.09440	NEG	9.477	282.094	C11 H14 N4 O5	2'-o-methylinosine	-0.00201527	-7.14389	44.2372	level3	mzCloud
9.48_492.29247	NEG	9.48	492.292	C26 H40 N4 O3	1-({(1s,4s,6s)-6-isopropyl-3-methyl-4-[2-(4-methyl-1-piperazinyl)-2-oxoethyl]-2-cyclohexen-1-yl}methyl)-3-(3-methoxyphenyl)urea	35.9824	78855.2	42.3709	level3	mzCloud
9.483_488.21672	POS	9.483	488.217	C30 H32 O6	Flemiphilippinin a	-0.00316617	-6.48512	15.7523	level3	NA
9.495_226.09959	POS	9.495	226.1	C10 H14 N2 O4	2c-n	0.00423577	18.7344	34.5567	level3	mzCloud
9.495_381.17837	NEG	9.495	381.178	C22 H24 F N3 O2	Adb-fubica	-0.00688801	-18.07	38.6047	level3	mzCloud
9.528_252.09935	NEG	9.528	252.099	C14 H12 N4 O	6-amino-3-methyl-4-phenyl-1,4-dihydropyrano[2,3-c]pyrazole-5-carbonitrile	-0.00175735	-6.97082	34.0903	level3	mzCloud
9.585_578.14216	NEG	9.585	578.142	C30 H26 O12	Procyanidin b2	-0.000261655	-0.452578	29.0714	level3	NA
9.586_578.14293	POS	9.586	578.143	C30 H26 O12	Procyanidin b1	0.00050491	0.873331	18.2084	level3	NA
9.594_470.22850	POS	9.594	470.228	C24 H36 N2 O4 S	N-({(1s,4s,6s)-6-isopropyl-3-methyl-4-[2-oxo-2-(1-pyrrolidinyl)ethyl]-2-cyclohexen-1-yl}methyl)-4-methoxybenzenesulfonamide	21.9889	49056.2	30.068	level3	mzCloud
9.599_488.13250	POS	9.599	488.132	C24 H24 O11	6''-o-acetylglycitin	0.000635846	1.30261	14.1369	level3	NA
9.615_616.28569	POS	9.615	616.286	C35 H38 F2 N4 O4	Ym218	-0.000418583	-0.679202	48.6767	level3	mzCloud
9.621_424.17114	POS	9.621	424.171	C24 H20 N6 O2	N-(2-{4-[5-(acetylamino)-1h-benzimidazol-2-yl]phenyl}-1h-benzimidazol-5-yl)acetamide	0.00636259	15.0003	50.4417	level3	mzCloud
9.623_470.17565	NEG	9.623	470.176	C21 H28 O9	1-o-{[(3as,6z,10e,11ar)-10-methyl-3-methylene-2-oxo-2,3,3a,4,5,8,9,11a-octahydrocyclodeca[b]furan-6-yl]carbonyl}-β-d-glucopyranose	46.0023	108452	32.0479	level3	mzCloud
9.625_404.20419	NEG	9.625	404.204	C20 H32 O6	11-dehydro thromboxane b2	35.9843	97725	30.3091	level3	mzCloud
9.626_271.12088	POS	9.626	271.121	C16 H17 N O3	Normorphine	3.37415e-05	0.124452	59.543	level3	mzCloud
9.634_302.07859	NEG	9.634	302.079	C16 H14 O6	3',5,7-trihydroxy-4'-methoxyflavanone	-0.000449593	-1.48833	58.8361	level3	mzCloud
9.715_304.07353	POS	9.715	304.074	C15 H16 N2 O S2	4-(1,3-dithian-2-yliden)-3-methyl-1-(4-methylphenyl)-4,5-dihydro-1h-pyrazol-5-one	0.00312939	10.2917	38.9439	level3	mzCloud
9.751_278.09715	NEG	9.751	278.097	C11 H18 O8	2-methylidene-4-[(2r,3r,4s,5s,6r)-3,4,5-trihydroxy-6-(hydroxymethyl)oxan-2-yl]oxybutanoic acid	-0.00301666	-10.8474	34.5955	level3	mzCloud
9.751_374.17589	NEG	9.751	374.176	C24 H23 F N2 O	3-fluoro nnei	-0.00355533	-9.50167	45.1235	level3	mzCloud
9.76_206.13093	POS	9.76	206.131	C13 H18 O2	Methyl p-tert-butylphenylacetate	0.00025353	1.22995	26.1661	level3	NA
9.794_421.28301	POS	9.794	421.283	C24 H39 N O5	Talatisamine	0.000182695	0.433664	28.2261	level3	NA
9.839_388.20930	NEG	9.839	388.209	C19 H32 O8	Dihydroroseoside	-0.000416901	-1.07391	37.4784	level3	mzCloud
9.869_687.43121	POS	9.869	687.431	C35 H61 N O12	Oleandomycin	0.0118381	17.2211	30.829	level3	mzCloud
9.881_309.19399	POS	9.881	309.194	C18 H23 N5	2-[(3s)-1-(1-methyl-4-piperidinyl)-3-pyrrolidinyl]-1h-benzimidazole-5-carbonitrile	-0.00135277	-4.37513	57.3785	level3	mzCloud
9.885_470.17689	POS	9.885	470.177	C30 H24 N4 O3	4-cyano-n-[(1r,9s)-11-(2-naphthoyl)-6-oxo-7,11-diazatricyclo[7.3.1.02,7]trideca-2,4-dien-5-yl]benzamide	-18.008	-36887.6	54.8129	level3	mzCloud
9.897_356.07433	POS	9.897	356.074	C20 H12 N4 O S	3,4-diphenylpyrimido[4',5':4,5]thieno[2,3-c]pyridazin-8(7h)-one	0.00114492	3.21539	41.1659	level3	mzCloud
9.912_170.13092	POS	9.912	170.131	C10 H18 O2	Linalyl oxide	0.000236934	1.39266	51.343	level3	NA
9.999_487.27873	POS	9.999	487.279	C30 H37 N3 O3	1-(4-benzyl-1-piperidinyl)-2-[(3r,4s)-3-{[5-(phenoxymethyl)-1,2-oxazol-3-yl]methyl}-4-piperidinyl]ethanone	-0.00475718	-9.76265	40.8446	level3	mzCloud
0.632_233.99533	NEG	0.632	233.995	C8 H8 Cl2 N2 O2	3-(3,4-dichlorophenyl)-1-hydroxy-1-methylurea	-0.000953842	-4.07631	NA	level4	ChemSpider
0.666_264.00855	POS	0.666	264.009	C8 H15 Cl3 O3	Chloralodol	-0.000128428	-0.486454	NA	level4	ChemSpider
0.671_287.97534	POS	0.671	287.975	C10 H8 O6 S2	Armstrong's acid	-0.000890529	-3.09237	NA	level4	ChemSpider
0.674_148.00095	POS	0.674	148.001	C4 H4 O6	Dihydroxyfumaric acid	0.000160137	1.082	NA	level4	ChemSpider
0.675_193.02283	POS	0.675	193.023	C6 H11 N O2 S2	3-(allyldisulfanyl)alanine	-0.000291605	-1.51072	NA	level4	ChemSpider
0.675_233.95409	POS	0.675	233.954	C7 H7 I O	4-iodoanisole	-7.19738e-05	-0.307641	NA	level4	ChemSpider
0.677_129.00973	POS	0.677	129.01	C4 H4 Cl N3	3-amino-6-chloropyridazine	0.0003539	2.74321	NA	level4	ChemSpider
0.679_207.03821	POS	0.679	207.038	C7 H5 N5 O3	227689	-0.00102913	-4.9707	NA	level4	ChemSpider
0.688_607.08083	NEG	0.688	607.081	C17 H27 N3 O17 P2	Udp-glcnac	-0.000738226	-1.21602	NA	level4	ChemSpider
0.689_536.04299	NEG	0.689	536.043	C14 H22 N2 O16 P2	Udp-arabinose	-0.00146216	-2.72769	NA	level4	ChemSpider
0.691_269.89323	NEG	0.691	269.893	C6 H7 Cl5 O	Beta-2,3,4,5,6-pentachlorocyclohexanol	-0.000725868	-2.68946	NA	level4	ChemSpider
0.692_248.03820	POS	0.692	248.038	C8 H13 N2 O3 P S	884916	-0.000247298	-0.997016	NA	level4	ChemSpider
0.692_334.06602	NEG	0.692	334.066	C9 H19 O11 P	1-(sn-glycero-3-phospho)-1d-myo-inositol	-0.000476537	-1.42647	NA	level4	ChemSpider
0.703_214.04396	POS	0.703	214.044	C10 H8 F2 O3	3,4-difluoro-î³-oxobenzenebutanoic acid	-0.000194047	-0.906576	NA	level4	ChemSpider
0.704_177.94302	NEG	0.704	177.943	H4 O7 P2	Pyrophosphoric acid	-0.000203707	-1.14479	NA	level4	ChemSpider
0.707_231.13315	POS	0.707	231.133	C8 H17 N5 O3	Gly-arg	1.06957e-05	0.0462752	NA	level4	ChemSpider
0.708_169.98836	NEG	0.708	169.988	C3 H6 O6 S	3-sulfolactic acid	-0.000149944	-0.882082	NA	level4	ChemSpider
0.713_174.13673	POS	0.713	174.137	C8 H18 N2 O2	N~6~,n~6~-dimethyllysine	-0.000100562	-0.577486	NA	level4	ChemSpider
0.715_288.04391	POS	0.715	288.044	C9 H21 O2 P S3	Terbufos	-0.000217701	-0.755791	NA	level4	ChemSpider
0.718_233.17375	POS	0.718	233.174	C10 H23 N3 O3	Hypusine	-0.000193276	-0.82889	NA	level4	ChemSpider
0.72_325.01597	POS	0.72	325.016	C14 H9 Cl F N O5	Methyl 5-(2-chloro-4-fluorophenoxy)-2-nitrobenzoate	0.000646053	1.98776	NA	level4	ChemSpider
0.726_189.04898	POS	0.726	189.049	C6 H12 N3 P S	Thiotepa	2.79653e-05	0.147926	NA	level4	ChemSpider
0.728_115.02688	NEG	0.728	115.027	C4 H5 N O3	Maleamic acid	-6.64054e-05	-0.577303	NA	level4	ChemSpider
0.73_114.04282	NEG	0.73	114.043	C4 H6 N2 O2	Muscimol	-0.000105089	-0.921487	NA	level4	ChemSpider
0.73_246.90479	POS	0.73	246.905	C7 H3 Br Cl N O2	Bromchlorenone	0.00121838	4.93463	NA	level4	ChemSpider
0.732_235.07146	POS	0.732	235.071	C9 H9 N5 O3	4-oxo-4-(1h-purin-6-ylamino)butanoic acid	0.000918895	3.90902	NA	level4	ChemSpider
0.733_275.09535	POS	0.733	275.095	C15 H14 F N O3	Ibafloxacin	-0.000417435	-1.51742	NA	level4	ChemSpider
0.734_197.11631	POS	0.734	197.116	C9 H15 N3 O2	Nitrilacarb	-0.000113403	-0.575309	NA	level4	ChemSpider
0.736_257.10224	POS	0.736	257.102	C8 H20 N O6 P	L-alpha-glycerylphosphorylcholine	-0.000579128	-2.25252	NA	level4	ChemSpider
0.739_149.06865	NEG	0.739	149.069	C5 H11 N O4	N,n-dihydroxy-l-valine	-0.000158862	-1.0657	NA	level4	ChemSpider
0.743_103.06319	NEG	0.743	103.063	C4 H9 N O2	Gamma-aminobutyric acid	-0.000143398	-1.39136	NA	level4	ChemSpider
0.744_239.10019	NEG	0.744	239.1	C8 H17 N O7	2,3,4,5,6-pentahydroxy-n-(2-hydroxyethyl)hexanamide	-0.000311214	-1.30161	NA	level4	ChemSpider
0.744_462.05333	NEG	0.744	462.053	C20 H18 N2 O7 S2	A 21101-il	-0.00220962	-4.78216	NA	level4	ChemSpider
0.745_426.07653	NEG	0.745	426.077	C19 H20 Cl2 N2 O5	Etofamide	0.00160551	3.76813	NA	level4	ChemSpider
0.746_260.09956	POS	0.746	260.1	C10 H16 N2 O6	Alpha-glutamyl-4-hydroxyproline	-0.00127584	-4.90517	NA	level4	ChemSpider
0.748_213.04035	POS	0.748	213.04	C5 H12 N O6 P	N-lactoyl ethanolamine phosphate	0.000122396	0.574523	NA	level4	ChemSpider
0.748_299.12090	NEG	0.748	299.121	C15 H17 N5 S	Pentiapine	0.000431494	1.44254	NA	level4	ChemSpider
0.748_322.06572	POS	0.748	322.066	C11 H18 N2 O5 S2	Gamma-glutamyl-3-(allyldisulfanyl)alanine	3.06483e-06	0.00951617	NA	level4	ChemSpider
0.749_186.13661	POS	0.749	186.137	C9 H18 N2 O2	Capuride	-0.000217449	-1.16822	NA	level4	ChemSpider
0.749_188.12725	POS	0.749	188.127	C7 H16 N4 O2	Homo-l-arginine	-7.69368e-05	-0.408961	NA	level4	ChemSpider
0.749_200.00858	POS	0.749	200.009	C4 H9 O7 P	Erythrose, 4-phosphate	-1.15948e-05	-0.0579716	NA	level4	ChemSpider
0.754_245.17364	POS	0.754	245.174	C11 H23 N3 O3	Lysylvaline	-0.000302191	-1.23256	NA	level4	ChemSpider
0.754_361.09179	POS	0.754	361.092	C18 H20 N O3 P S	5468	0.00164433	4.55378	NA	level4	ChemSpider
0.754_474.15653	NEG	0.754	474.157	C20 H24 Cl2 N10	Picloxydine	0.000288717	0.608907	NA	level4	ChemSpider
0.755_517.16329	NEG	0.755	517.163	C23 H27 N5 O7 S	Piperacillin	0.000172431	0.333418	NA	level4	ChemSpider
0.756_594.20007	NEG	0.756	594.2	C34 H30 N2 O8	1-(3,4-dihydroxyphenyl)-6,7-dihydroxy-n,n'-bis[2-(4-hydroxyphenyl)ethyl]-2,3-naphthalenedicarboxamide	-0.000141869	-0.238756	NA	level4	ChemSpider
0.757_145.03751	NEG	0.757	145.038	C5 H7 N O4	2-keto-glutaramic acid	3.61639e-06	0.0249342	NA	level4	ChemSpider
0.757_194.04221	NEG	0.757	194.042	C6 H10 O7	D-glucopyranuronic acid	-0.000437783	-2.25612	NA	level4	ChemSpider
0.758_183.05656	POS	0.758	183.057	C5 H13 N O4 S	Choline o-sulfate	3.35107e-05	0.183062	NA	level4	ChemSpider
0.758_302.16995	POS	0.758	302.17	C11 H22 N6 O4	Arg-gln	-0.000304819	-1.00876	NA	level4	ChemSpider
0.759_152.06822	NEG	0.759	152.068	C5 H12 O5	Xylitol	-0.000248379	-1.63334	NA	level4	ChemSpider
0.759_207.05615	NEG	0.759	207.056	C7 H13 N O4 S	2-acrylamido-2-methyl-1-propane sulfonic acid	-0.000377959	-1.82539	NA	level4	ChemSpider
0.765_276.09444	NEG	0.765	276.094	C22 H12	1913029	0.00053714	1.9455	NA	level4	ChemSpider
0.766_202.14289	POS	0.766	202.143	C8 H18 N4 O2	N,n-dimethylarginine	-8.38356e-05	-0.414734	NA	level4	ChemSpider
0.766_219.03991	NEG	0.766	219.04	C6 H10 N3 O4 P	4-amino-2-methyl-5-phosphooxymethylpyrimidine	-0.000978452	-4.46698	NA	level4	ChemSpider
0.767_191.07890	NEG	0.767	191.079	C7 H13 N O5	2-amino-2,3,7-trideoxy-d-lyxo-hept-6-ulosonic acid	-0.000469284	-2.45597	NA	level4	ChemSpider
0.767_252.12217	POS	0.767	252.122	C11 H16 N4 O3	His-pro	-7.1369e-05	-0.283073	NA	level4	ChemSpider
0.768_217.05782	NEG	0.768	217.058	C8 H11 N O6	3-(acetamidomethylidene)-2-(hydroxymethyl)succinic acid	-0.000819698	-3.77639	NA	level4	ChemSpider
0.768_263.06327	NEG	0.768	263.063	C9 H13 N O8	L-proline, 4-hydroxy-5-oxo-4-(tetrahydro-2,3,4-trihydroxy-2-furanyl)-	-0.000848814	-3.22664	NA	level4	ChemSpider
0.771_254.08929	POS	0.771	254.089	C11 H14 N2 O5	2-hydroxyfelbamate	-0.000980467	-3.85873	NA	level4	ChemSpider
0.771_273.17948	POS	0.771	273.179	C11 H23 N5 O3	Val-arg	-0.000612671	-2.24273	NA	level4	ChemSpider
0.777_231.12173	POS	0.777	231.122	C9 H17 N3 O4	Asn-val	-0.000175943	-0.761257	NA	level4	ChemSpider
0.778_255.07395	POS	0.778	255.074	C11 H13 N O6	N-(4-hydroxy-3,5-dimethoxybenzoyl)glycine	-0.000337057	-1.32141	NA	level4	ChemSpider
0.78_221.03520	NEG	0.78	221.035	C7 H11 N O5 S	S-(3-oxo-3-carboxy-n-propyl)cysteine	-0.000591614	-2.67655	NA	level4	ChemSpider
0.78_312.10578	NEG	0.78	312.106	C11 H20 O10	Vicianose	0.000137413	0.440278	NA	level4	ChemSpider
0.78_853.30263	NEG	0.78	853.303	C32 H55 N O25	Lacto-n-fucopentaose-2	-0.0036899	-4.32424	NA	level4	ChemSpider
0.781_243.10388	POS	0.781	243.104	C10 H17 N3 O2 S	Biotinamide	-0.000272408	-1.12054	NA	level4	ChemSpider
0.783_190.09531	POS	0.783	190.095	C7 H14 N2 O4	Meso-2,6-diaminopimelic acid	-4.6013e-05	-0.242052	NA	level4	ChemSpider
0.784_141.11485	POS	0.784	141.115	C8 H15 N O	3-tropanol	-0.000511465	-3.62445	NA	level4	ChemSpider
0.784_226.13156	POS	0.784	226.132	C11 H18 N2 O3	Pentobarbital	-0.000179609	-0.794268	NA	level4	ChemSpider
0.785_160.08481	POS	0.785	160.085	C6 H12 N2 O3	Daminozide	2.00476e-05	0.125231	NA	level4	ChemSpider
0.785_338.08417	NEG	0.785	338.084	C12 H18 O11	Ascorbyl glucoside	-0.000740109	-2.18912	NA	level4	ChemSpider
0.785_570.19027	NEG	0.785	570.19	C33 H30 O9	11h-benzofuro(3,2-b)(1)benzopyran-11-one, 2-(5,6-dihydro-9-hydroxy-2-methyl-2,6-methano-2h-1-benzoxocin-4-yl)-5a,10a-dihydro-1,3,5a,8-tetrahydroxy-10a-(3-methyl-2-butenyl)-	0.00128769	2.25835	NA	level4	ChemSpider
0.787_281.09279	POS	0.787	281.093	C12 H16 N3 O3 P	Benzodepa	-0.000137271	-0.488349	NA	level4	ChemSpider
0.787_322.08940	NEG	0.787	322.089	C11 H13 F3 N4 O4	2822138	0.000514303	1.59677	NA	level4	ChemSpider
0.788_145.11014	POS	0.788	145.11	C7 H15 N O2	G-butyrobetaine	-0.000142457	-0.981714	NA	level4	ChemSpider
0.79_128.05812	POS	0.79	128.058	C5 H8 N2 O2	Dihydrothymine	-0.000455187	-3.55452	NA	level4	ChemSpider
0.791_157.03722	NEG	0.791	157.037	C6 H7 N O4	Furaspor	-0.000287445	-1.83043	NA	level4	ChemSpider
0.791_254.13767	POS	0.791	254.138	C11 H18 N4 O3	Homoanserine	-0.000218185	-0.85853	NA	level4	ChemSpider
0.792_290.12214	POS	0.792	290.122	C10 H18 N4 O6	2-(n(omega)-l-arginine)succinic acid	-0.000494478	-1.70438	NA	level4	ChemSpider
0.792_300.10474	NEG	0.792	300.105	C14 H20 O5 S	(2e)-2-benzylidene-3-hydroxyheptyl hydrogen sulfate	0.00159781	5.3242	NA	level4	ChemSpider
0.793_176.03177	NEG	0.793	176.032	C6 H8 O6	Vitamin c	-0.00031768	-1.80467	NA	level4	ChemSpider
0.793_228.14723	POS	0.793	228.147	C11 H20 N2 O3	Leu-pro	-0.000163853	-0.718191	NA	level4	ChemSpider
0.794_158.02128	NEG	0.794	158.021	C6 H6 O5	4-methylene-2-oxoglutarate	-0.000240774	-1.52368	NA	level4	ChemSpider
0.794_206.04222	NEG	0.794	206.042	C7 H10 O7	2-methylcitric acid	-0.000427834	-2.07643	NA	level4	ChemSpider
0.794_235.06863	NEG	0.794	235.069	C8 H13 N O7	N-glycoloyl-d-mannosaminolactone	-0.000575688	-2.44902	NA	level4	ChemSpider
0.794_243.12157	POS	0.794	243.122	C10 H17 N3 O4	Pro-gln	-0.000338485	-1.39225	NA	level4	ChemSpider
0.795_141.02481	POS	0.795	141.025	C6 H7 N O S	2-propionylthiazole	-2.84405e-05	-0.20167	NA	level4	ChemSpider
0.795_204.02664	NEG	0.795	204.027	C7 H8 O7	1-oxo-1,2,4-butanetricarboxylic acid	-0.000365207	-1.79	NA	level4	ChemSpider
0.795_220.05768	NEG	0.795	220.058	C8 H12 O7	(-)-threo-isodihomocitric acid	-0.000624109	-2.83611	NA	level4	ChemSpider
0.795_240.14710	POS	0.795	240.147	C12 H20 N2 O3	3477	-0.000292447	-1.21778	NA	level4	ChemSpider
0.795_348.10134	POS	0.795	348.101	C21 H16 O5	3-(1,3-benzodioxol-5-yl)-8,8-dimethyl-4h,8h-pyrano[2,3-f]chromen-4-one	0.00156195	4.48708	NA	level4	ChemSpider
0.795_381.16289	POS	0.795	381.163	C16 H23 N5 O6	O-beta-d-glucosyl-trans-zeatin	-0.0019443	-5.10094	NA	level4	ChemSpider
0.795_469.17936	POS	0.795	469.179	C23 H25 Cl F N7 O	Gandotinib	4.58211e-05	0.0976621	NA	level4	ChemSpider
0.796_223.12089	POS	0.796	223.121	C12 H17 N O3	Dl-cerulenin	4.56549e-05	0.20462	NA	level4	ChemSpider
0.797_381.12628	NEG	0.797	381.126	C14 H23 N O11	(6r)-5-acetamido-3,5-dideoxy-6-[(1r,2r)-1,2-dihydroxy-3-(lactoyloxy)propyl]-alpha-l-threo-hex-2-ulopyranosonic acid	-0.000825664	-2.16637	NA	level4	ChemSpider
0.798_259.18912	POS	0.798	259.189	C12 H25 N3 O3	Lys-leu	-0.000470146	-1.81391	NA	level4	ChemSpider
0.799_161.06853	NEG	0.799	161.069	C6 H11 N O4	.alpha.-aminoadipic acid	-0.000280156	-1.73936	NA	level4	ChemSpider
0.799_202.09529	POS	0.799	202.095	C8 H14 N2 O4	L-coprine	-6.70739e-05	-0.331893	NA	level4	ChemSpider
0.799_329.15785	POS	0.799	329.158	C14 H23 N3 O6	Valclavam	-0.000836562	-2.54151	NA	level4	ChemSpider
0.8_141.04231	NEG	0.8	141.042	C6 H7 N O3	1,4,5,6-tetrahydro-6-oxonicotinic acid	-0.000284525	-2.0173	NA	level4	ChemSpider
0.8_384.12602	NEG	0.8	384.126	C14 H24 O12	1-o-acetyl-alpha-maltose	-0.000757185	-1.97118	NA	level4	ChemSpider
0.8_546.17756	NEG	0.8	546.178	C20 H34 O17	Alpha-l-arabinofuranosyl-(1->5)-alpha-l-arabinofuranosyl-(1->5)-alpha-l-arabinofuranosyl-(1->5)-l-arabinofuranose	-0.00203929	-3.73373	NA	level4	ChemSpider
0.801_142.02628	NEG	0.801	142.026	C6 H6 O4	Kojic acid	-0.000330941	-2.33013	NA	level4	ChemSpider
0.801_219.11056	POS	0.801	219.111	C9 H17 N O5	D-pantothenic acid	-0.000110628	-0.504896	NA	level4	ChemSpider
0.801_434.10525	NEG	0.801	434.105	C21 H22 O8 S	6-cinnamoyl-5-hydroxy-7-methoxy-2,2-dimethyl-3,4-dihydro-2h-chromen-4-yl hydrogen sulfate	0.00171631	3.95368	NA	level4	ChemSpider
0.802_214.13158	POS	0.802	214.132	C10 H18 N2 O3	Desthiobiotin	-0.000157553	-0.735776	NA	level4	ChemSpider
0.802_618.23569	NEG	0.802	618.236	C37 H34 N2 O7	2-[(1,2-dimethoxy-12-methyl-12,13-dihydro[1,3]benzodioxolo[5,6-c]phenanthridin-13-yl)methyl]-7-methoxy-2,6-dimethyl-2,6-dihydro-5h-pyrano[3,2-c]quinolin-5-one	-0.000911331	-1.47408	NA	level4	ChemSpider
0.803_469.12302	NEG	0.803	469.123	C20 H23 N O12	Kalbreclasine	0.000998525	2.1285	NA	level4	ChemSpider
0.804_188.03178	NEG	0.804	188.032	C7 H8 O6	(z)-2-butene-1,2,3-tricarboxylic acid	-0.00030377	-1.61552	NA	level4	ChemSpider
0.804_260.04958	POS	0.804	260.05	C14 H12 O3 S	Suprofen	-0.00113724	-4.37315	NA	level4	ChemSpider
0.804_452.11581	NEG	0.804	452.116	C21 H24 O9 S	4-[3-(4,5-dihydroxy-7-methoxy-2,2-dimethyl-3,4-dihydro-2h-chromen-6-yl)-3-oxopropyl]phenyl hydrogen sulfate	0.00170788	3.77754	NA	level4	ChemSpider
0.804_466.10874	POS	0.804	466.109	C19 H23 N4 O6 P S	Benfotiamine	0.00114715	2.46112	NA	level4	ChemSpider
0.805_115.06315	NEG	0.805	115.063	C5 H9 N O2	L-proline	-0.000180566	-1.56927	NA	level4	ChemSpider
0.807_153.04235	POS	0.807	153.042	C7 H7 N O3	Mesalazine	-0.000238986	-1.56156	NA	level4	ChemSpider
0.807_282.09489	POS	0.807	282.095	C10 H18 O9	1,4-d-xylobiose	-0.000187197	-0.663597	NA	level4	ChemSpider
0.808_187.12074	POS	0.808	187.121	C9 H17 N O3	Pivagabine	-9.92505e-05	-0.530409	NA	level4	ChemSpider
0.808_550.13072	POS	0.808	550.131	C25 H26 O14	2-(3,4-dihydroxyphenyl)-5,7-dihydroxy-6,8-bis[(2s,4s,5s)-3,4,5-trihydroxytetrahydro-2h-pyran-2-yl]-4h-chromen-4-one	-0.00153732	-2.79445	NA	level4	ChemSpider
0.809_373.08641	POS	0.809	373.086	C14 H20 N3 O5 P S	577209	0.000284535	0.762652	NA	level4	ChemSpider
0.81_291.09467	NEG	0.81	291.095	C11 H17 N O8	8722455	-0.000743663	-2.5547	NA	level4	ChemSpider
0.811_194.07865	NEG	0.811	194.079	C7 H14 O6	Methyl beta-d-galactoside	-0.00038602	-1.98899	NA	level4	ChemSpider
0.811_329.05126	POS	0.811	329.051	C10 H12 N5 O6 P	Adenosine cyclic 3',5'-monophosphate	-0.00125513	-3.81436	NA	level4	ChemSpider
0.812_131.05814	NEG	0.812	131.058	C5 H9 N O3	Aminolevulinic acid	-0.000100188	-0.764458	NA	level4	ChemSpider
0.812_304.04565	POS	0.812	304.046	C10 H13 N2 O7 P	1-[(6r)-2-hydroxy-2-oxidotetrahydro-4h-furo[3,2-d][1,3,2]dioxaphosphinin-6-yl]-5-methyl-2,4(1h,3h)-pyrimidinedione	-0.000389059	-1.2796	NA	level4	ChemSpider
0.812_305.04134	POS	0.812	305.041	C9 H12 N3 O7 P	Cifostodine	5.1812e-05	0.169852	NA	level4	ChemSpider
0.812_414.13699	NEG	0.812	414.137	C17 H20 F6 N2 O3	Flecainide	-0.000818908	-1.97738	NA	level4	ChemSpider
0.815_150.11580	POS	0.815	150.116	C9 H14 N2	2,3-diethyl-5-methylpyrazine	0.000100282	0.668032	NA	level4	ChemSpider
0.815_276.02449	POS	0.815	276.024	C6 H13 O10 P	6-o-phosphono-d-gluconic acid	-0.000144496	-0.523491	NA	level4	ChemSpider
0.815_322.05594	POS	0.815	322.056	C10 H15 N2 O8 P	Thymidine monophosphate	-0.000658354	-2.04422	NA	level4	ChemSpider
0.818_252.07412	NEG	0.818	252.074	C11 H12 N2 O5	5-hydroxy-n-formylkynurenine	-0.0004988	-1.97878	NA	level4	ChemSpider
0.818_468.13988	NEG	0.818	468.14	C25 H24 O9	104-1	-0.00215626	-4.606	NA	level4	ChemSpider
0.82_175.09570	POS	0.82	175.096	C6 H13 N3 O3	Dl-citrulline	1.29999e-05	0.0742446	NA	level4	ChemSpider
0.82_285.08363	NEG	0.82	285.084	C12 H15 N O7	Buchananine	-0.00122257	-4.28846	NA	level4	ChemSpider
0.82_306.04151	POS	0.82	306.042	C11 H14 O8 S	4-hydroxy-5-[4-hydroxy-3-(sulfooxy)phenyl]pentanoic acid	0.000574258	1.87641	NA	level4	ChemSpider
0.822_187.08408	NEG	0.822	187.084	C8 H13 N O4	6-acetamido-2-oxohexanoic acid	-0.000376345	-2.01163	NA	level4	ChemSpider
0.823_232.03498	POS	0.823	232.035	C5 H13 O8 P	1-o-phosphonopentitol	0.000177392	0.764508	NA	level4	ChemSpider
0.824_133.07375	NEG	0.824	133.074	C5 H11 N O3	2-hydroxy-n-(2-hydroxyethyl)propionamide	-0.000145755	-1.09529	NA	level4	ChemSpider
0.826_352.09991	NEG	0.826	352.1	C17 H21 Cl N2 O2 S	Hexythiazox	-0.00131601	-3.73759	NA	level4	ChemSpider
0.827_248.02967	POS	0.827	248.03	C10 H7 F3 O4	Triflusal	2.42698e-05	0.0978504	NA	level4	ChemSpider
0.828_291.07945	POS	0.828	291.079	C12 H19 Cl N O3 P	Crufomate	0.000346757	1.19128	NA	level4	ChemSpider
0.83_216.03971	NEG	0.83	216.04	C5 H13 O7 P	2-c-methylerythritol 4-phosphate	-0.00017606	-0.814941	NA	level4	ChemSpider
0.83_274.06355	POS	0.83	274.064	C12 H16 Cl2 N2 O	2733280	-0.000413811	-1.50991	NA	level4	ChemSpider
0.83_303.14257	POS	0.83	303.143	C12 H21 N3 O6	Nicotianamine	-0.000469795	-1.54975	NA	level4	ChemSpider
0.831_419.09061	POS	0.831	419.091	C21 H23 Br F N O2	Bromperidol	0.00099044	2.36331	NA	level4	ChemSpider
0.832_210.07363	NEG	0.832	210.074	C7 H14 O7	Hept-2-ulose	-0.000320746	-1.52683	NA	level4	ChemSpider
0.833_350.08022	POS	0.833	350.08	C20 H14 O6	Alterperylenol	0.00117925	3.36851	NA	level4	ChemSpider
0.834_136.10008	POS	0.834	136.1	C8 H12 N2	Phenelzine	2.88027e-05	0.211629	NA	level4	ChemSpider
0.834_313.06855	POS	0.834	313.069	C8 H16 N3 O8 P	5-phosphoribosyl-n-formylglycineamidine	0.00104565	3.34001	NA	level4	ChemSpider
0.834_323.05214	POS	0.834	323.052	C9 H14 N3 O8 P	Cytidine 5′-monophosphate	0.000291115	0.901141	NA	level4	ChemSpider
0.835_169.10970	POS	0.835	169.11	C9 H15 N O2	Aceclidine	-0.000583303	-3.44925	NA	level4	ChemSpider
0.835_187.16862	POS	0.835	187.169	C9 H21 N3 O	N(1)-acetylspermidine	0.00015853	0.846991	NA	level4	ChemSpider
0.836_227.07173	NEG	0.836	227.072	C9 H10 F N3 O3	Elvucitabine	0.0011138	4.90508	NA	level4	ChemSpider
0.836_568.14813	POS	0.836	568.148	C23 H28 N4 O11 S	Cefuroxime pivoxetil	0.000599513	1.05521	NA	level4	ChemSpider
0.837_191.06140	NEG	0.837	191.061	C7 H13 N O3 S	Acetyl-l-methionine	-0.000214359	-1.12194	NA	level4	ChemSpider
0.837_196.02410	POS	0.837	196.024	C6 H4 N4 O4	Pteridine-2,4,6,7-tetrol	0.00084092	4.2899	NA	level4	ChemSpider
0.837_232.04177	POS	0.837	232.042	C10 H16 S3	4,7-dihydro-5-(4-methyl-3-penten-1-yl)-1,2,3-trithiepin	0.000361307	1.55708	NA	level4	ChemSpider
0.837_350.06999	POS	0.837	350.07	C14 H14 N4 O5 S	Sulfometuron [ansi]	0.0015034	4.29458	NA	level4	ChemSpider
0.839_197.04550	POS	0.839	197.046	C5 H12 N O5 P	Apv	0.00019033	0.965918	NA	level4	ChemSpider
0.839_197.10526	POS	0.839	197.105	C10 H15 N O3	(+/-)-metanephrine	6.4761e-05	0.328561	NA	level4	ChemSpider
0.84_146.02152	POS	0.84	146.022	C5 H6 O5	Alpha-ketoglutaric acid	-3.11252e-06	-0.0213155	NA	level4	ChemSpider
0.84_496.12342	POS	0.84	496.123	C22 H24 O13	4'-methyl-epigallocatechin-3'-glucuronide	0.00172649	3.47997	NA	level4	ChemSpider
0.84_574.16053	POS	0.84	574.161	C35 H26 O8	3'-(3,5-dihydroxyphenyl)-6'-hydroxy-2,2'-bis(4-hydroxyphenyl)-2,2',3,3'-tetrahydro-3,4'-bi-1-benzofuran-5-carbaldehyde	-0.00223352	-3.89005	NA	level4	ChemSpider
0.841_149.05092	POS	0.841	149.051	C5 H11 N O2 S	L-(-)-methionine	-0.000126974	-0.851884	NA	level4	ChemSpider
0.841_285.06107	POS	0.841	285.061	C9 H20 N O3 P S2	Fac	-0.00114998	-4.03412	NA	level4	ChemSpider
0.841_286.05382	POS	0.841	286.054	C14 H16 Cl2 O2	3716	0.00108607	3.79675	NA	level4	ChemSpider
0.841_436.11708	POS	0.841	436.117	C24 H20 O8	(2r,3r)-5,7-dihydroxy-2-(3,4,5-trihydroxyphenyl)-3,4-dihydro-2h-chromen-3-yl (2e)-3-phenylacrylate	0.0012601	2.88937	NA	level4	ChemSpider
0.842_226.03276	POS	0.842	226.033	C7 H6 N4 O5	Nifuraldezone	-0.00105721	-4.67722	NA	level4	ChemSpider
0.843_502.13568	POS	0.843	502.136	C19 H26 N4 O10 S	L-gamma-glutamyl-s-{5-[(2s)-2-amino-2-carboxyethyl]-2,3-dihydroxyphenyl}-l-cysteinylglycine	-0.00128367	-2.55641	NA	level4	ChemSpider
0.845_145.07375	NEG	0.845	145.074	C6 H11 N O3	2-morpholinoacetic acid	-0.000138864	-0.957192	NA	level4	ChemSpider
0.846_141.07884	POS	0.846	141.079	C7 H11 N O2	Ethosuximide	-0.000142229	-1.00815	NA	level4	ChemSpider
0.846_158.06896	POS	0.846	158.069	C6 H10 N2 O3	Oxiracetam	-0.000177651	-1.12388	NA	level4	ChemSpider
0.848_175.08447	POS	0.848	175.084	C7 H13 N O4	Apm	7.51909e-06	0.0429455	NA	level4	ChemSpider
0.848_276.06789	POS	0.848	276.068	C11 H16 O6 S	4-(4-hydroxy-3-methoxyphenyl)-2-butanyl hydrogen sulfate	0.00112938	4.09098	NA	level4	ChemSpider
0.849_159.03542	POS	0.849	159.035	C6 H9 N O2 S	Citiolone	2.33126e-05	0.146588	NA	level4	ChemSpider
0.853_155.02716	POS	0.853	155.027	C5 H11 Cl2 N	Chlormethine	0.000307727	1.98499	NA	level4	ChemSpider
0.855_401.18779	POS	0.855	401.188	C20 H24 F N5 O3	Omecamtiv mecarbil	0.00146771	3.65842	NA	level4	ChemSpider
0.857_211.07694	NEG	0.857	211.077	C11 H14 Cl N O	Propachlor	0.00055189	2.61465	NA	level4	ChemSpider
0.869_158.05802	POS	0.869	158.058	C7 H10 O4	Succinylacetone	0.000114867	0.726738	NA	level4	ChemSpider
0.872_143.03995	POS	0.872	143.04	C6 H9 N O S	Sulfurol	-0.000529665	-3.7029	NA	level4	ChemSpider
0.873_273.12083	POS	0.873	273.121	C12 H19 N O6	(3s)-3-{[(2e)-4-carboxy-2-butenoyl]oxy}-4-(trimethylammonio)butanoate	-0.000404844	-1.48229	NA	level4	ChemSpider
0.873_414.14848	POS	0.873	414.148	C19 H22 N6 O3 S	N-desisopropyl delavirdine	0.00107164	2.58758	NA	level4	ChemSpider
0.874_146.06935	POS	0.874	146.069	C5 H10 N2 O3	Dl-glutamine	0.000210909	1.4439	NA	level4	ChemSpider
0.876_302.06468	NEG	0.876	302.065	C12 H14 O9	Pyrogallol-2-o-glucuronide	0.00090301	2.98947	NA	level4	ChemSpider
0.876_416.11593	POS	0.876	416.116	C10 H20 N6 O12	Tenitramine	0.00201118	4.83324	NA	level4	ChemSpider
0.879_134.04060	NEG	0.879	134.041	C5 H10 O2 S	Dimethylsulfoniopropionate	0.000451625	3.36933	NA	level4	ChemSpider
0.881_186.10043	POS	0.881	186.1	C8 H14 N2 O3	Ala-pro	-1.6172e-05	-0.0868993	NA	level4	ChemSpider
0.889_189.07906	POS	0.889	189.079	C11 H11 N O2	Ipa	8.01922e-05	0.42412	NA	level4	ChemSpider
0.89_415.16872	POS	0.89	415.169	C20 H25 N5 O3 S	Donetidine	0.000913491	2.20029	NA	level4	ChemSpider
0.891_164.09487	POS	0.891	164.095	C9 H12 N2 O	N,n-dimethyl-n-phenylurea	-9.42709e-05	-0.57449	NA	level4	ChemSpider
0.892_386.07161	NEG	0.892	386.072	C13 H13 F2 N6 O4 P	Fosfluconazole	0.0012147	3.14632	NA	level4	ChemSpider
0.893_399.13671	POS	0.893	399.137	C19 H21 N5 O3 S	Oxmetidine	0.000195174	0.48899	NA	level4	ChemSpider
0.894_306.07434	POS	0.894	306.074	C15 H14 O7	(+)-gallocatechin	0.000386323	1.26219	NA	level4	ChemSpider
0.895_171.08945	POS	0.895	171.089	C8 H13 N O3	Butyryl-l-homoserine lactone	-9.56729e-05	-0.559198	NA	level4	ChemSpider
0.895_440.09328	NEG	0.895	440.093	C18 H34 Br2 O2	9,10-dibromostearic acid	0.000729108	1.65671	NA	level4	ChemSpider
0.897_221.03543	NEG	0.897	221.035	C10 H8 Cl N3 O	Chloridazon	-0.000160444	-0.725875	NA	level4	ChemSpider
0.898_254.12670	POS	0.898	254.127	C12 H18 N2 O4	Midodrine	4.48732e-05	0.176578	NA	level4	ChemSpider
0.898_281.11093	POS	0.898	281.111	C10 H19 N O8	(2s)-3-hydroxy-2-({[(3s,4s,5r)-2,3,4-trihydroxy-5-(hydroxymethyl)tetrahydro-2-furanyl]methyl}amino)butanoic acid (non-preferred name)	-0.000139762	-0.497176	NA	level4	ChemSpider
0.899_142.07427	POS	0.899	142.074	C6 H10 N2 O2	Piracetam	4.26348e-05	0.300088	NA	level4	ChemSpider
0.901_397.12146	POS	0.901	397.121	C14 H23 N O12	4-o-(2-acetamido-2-deoxy-beta-d-glucopyranosyl)-beta-d-glucopyranuronic acid	-0.000568361	-1.4312	NA	level4	ChemSpider
0.902_194.10557	POS	0.902	194.106	C10 H14 N2 O2	6-hydroxypseudooxynicotine	4.41987e-05	0.227705	NA	level4	ChemSpider
0.903_165.07854	POS	0.903	165.079	C9 H11 N O2	Dl-phenylalanine	-0.000437091	-2.64777	NA	level4	ChemSpider
0.903_612.15080	POS	0.903	612.151	C20 H32 N6 O12 S2	Glutathione	-0.00115714	-1.89027	NA	level4	ChemSpider
0.907_256.14180	POS	0.907	256.142	C12 H20 N2 O4	Pulcherriminic acid	-0.00050535	-1.97293	NA	level4	ChemSpider
0.908_208.12109	POS	0.908	208.121	C11 H16 N2 O2	Pilocarpine	-8.91963e-05	-0.428579	NA	level4	ChemSpider
0.908_398.12485	POS	0.908	398.125	C24 H18 N2 O4	Caulerpin	-0.00180232	-4.52699	NA	level4	ChemSpider
0.909_678.12955	POS	0.909	678.13	C20 H34 Au O9 P S	Auranofin	-0.00312131	-4.6028	NA	level4	ChemSpider
0.91_127.06331	POS	0.91	127.063	C6 H9 N O2	Guvacine	-1.94567e-05	-0.153126	NA	level4	ChemSpider
0.91_159.05307	POS	0.91	159.053	C6 H9 N O4	4-methyleneglutamic acid	-8.56284e-05	-0.538364	NA	level4	ChemSpider
0.912_265.11584	POS	0.912	265.116	C10 H19 N O7	1-[(3-carboxypropyl)amino]-1-deoxy-beta-d-fructofuranose	-0.000315212	-1.18896	NA	level4	ChemSpider
0.914_684.23374	NEG	0.914	684.234	C37 H36 N2 O11	5,9-dihydroxy-2-(2-hydroxy-2-propanyl)-1-(1-hydroxy-3,5,6-trimethoxy-10-methyl-9-oxo-9,10-dihydro-2-acridinyl)-10-methoxy-11-methyl-1,11-dihydrofuro[2,3-c]acridin-6(2h)-one	0.00182571	2.66826	NA	level4	ChemSpider
0.915_183.10081	POS	0.915	183.101	C8 H13 N3 O2	Mfcd01318772	3.01995e-05	0.164934	NA	level4	ChemSpider
0.916_210.10054	POS	0.916	210.101	C10 H14 N2 O3	Aprobarbital	9.37835e-05	0.446375	NA	level4	ChemSpider
0.916_226.09518	POS	0.916	226.095	C10 H14 N2 O4	Porphobilinogen	-0.000179879	-0.795589	NA	level4	ChemSpider
0.918_177.07901	POS	0.918	177.079	C10 H11 N O2	5-hydroxytryptophol	3.0273e-05	0.170958	NA	level4	ChemSpider
0.919_264.10412	POS	0.919	264.104	C11 H20 O5 S	2-(6'-methylthio)hexylmalic acid	0.000975389	3.69321	NA	level4	ChemSpider
0.922_234.10041	POS	0.922	234.1	C12 H14 N2 O3	5-methoxy-l-tryptophan	-3.28828e-05	-0.140464	NA	level4	ChemSpider
0.923_160.03696	NEG	0.923	160.037	C6 H8 O5	Alpha-ketoadipic acid	-0.00020833	-1.30176	NA	level4	ChemSpider
0.924_343.11891	NEG	0.924	343.119	C15 H22 N O6 P	Phenyl[1-(n-succinylamino)pentyl]phosphonate	0.000433118	1.2623	NA	level4	ChemSpider
0.925_170.06915	POS	0.925	170.069	C7 H10 N2 O3	Nitrosoguvacoline	1.06841e-05	0.062822	NA	level4	ChemSpider
0.925_228.11087	POS	0.925	228.111	C10 H16 N2 O4	Tetraacetylethylenediamine	-0.000138494	-0.607134	NA	level4	ChemSpider
0.927_145.15756	POS	0.927	145.158	C7 H19 N3	Spermidine	-0.000335162	-2.30895	NA	level4	ChemSpider
0.928_295.09000	POS	0.928	295.09	C10 H17 N O9	(s)-malyl alpha-d-glucosaminide	-0.000327717	-1.11057	NA	level4	ChemSpider
0.931_155.05847	POS	0.931	155.058	C7 H9 N O3	(2s,3s)-2,3-dihydro-3-hydroxyanthranilic acid zwitterion	0.00022337	1.44056	NA	level4	ChemSpider
0.931_190.10311	POS	0.931	190.103	C9 H18 O2 S	3789	0.00035501	1.86746	NA	level4	ChemSpider
0.932_228.00343	NEG	0.932	228.003	C8 H8 N2 O2 S2	Thiolutin	0.00071091	3.11799	NA	level4	ChemSpider
0.932_252.14715	POS	0.932	252.147	C13 H20 N2 O3	5-allyl-5-sec-butyl-1,3-dimethyl-2,4,6(1h,3h,5h)-pyrimidinetrione	-0.000247197	-0.980369	NA	level4	ChemSpider
0.933_240.11094	POS	0.933	240.111	C11 H16 N2 O4	(s)-2-hydrazino-3-(4-hydroxy-3-methoxyphenyl)-2-methylpropionic acid	-7.12121e-05	-0.29658	NA	level4	ChemSpider
0.937_217.07395	POS	0.937	217.074	C12 H11 N O3	3-(indol-3-yl)-2-oxobutyric acid	5.21446e-05	0.240216	NA	level4	ChemSpider
0.937_252.11098	POS	0.937	252.111	C12 H16 N2 O4	Ala-tyr	-2.84272e-05	-0.112757	NA	level4	ChemSpider
0.938_191.09482	POS	0.938	191.095	C11 H13 N O2	Nl8513000	0.000196121	1.0263	NA	level4	ChemSpider
0.938_288.09592	NEG	0.938	288.096	C13 H21 O3 P S	Iprobenfos	0.00101819	3.53421	NA	level4	ChemSpider
0.939_156.04182	POS	0.939	156.042	C7 H8 O4	2-methoxy-phloroglucinol	-0.000436984	-2.80042	NA	level4	ChemSpider
0.939_200.07993	POS	0.939	200.08	C8 H12 N2 O4	Alanylclavam	0.000225838	1.12874	NA	level4	ChemSpider
0.939_498.10842	POS	0.939	498.108	C16 H26 N4 O10 S2	5,5'-{disulfanediylbis[(1-carboxy-2,1-ethanediyl)imino]}bis(2-amino-5-oxopentanoic acid)	-0.000616866	-1.23842	NA	level4	ChemSpider
0.942_198.13694	POS	0.942	198.137	C10 H18 N2 O2	(1s,6s)-6-aminooctahydro-1-indolizinyl acetate	0.000114422	0.577488	NA	level4	ChemSpider
0.943_387.13743	POS	0.943	387.137	C12 H24 N9 P3	Apholate	0.000681419	1.76015	NA	level4	ChemSpider
0.944_322.04897	POS	0.944	322.049	C18 H10 O6	Bicoumol	0.00123096	3.8223	NA	level4	ChemSpider
0.947_208.08469	POS	0.947	208.085	C10 H12 N2 O3	Kynurenine	-0.000104054	-0.500058	NA	level4	ChemSpider
0.953_152.05812	NEG	0.953	152.058	C7 H8 N2 O2	5-nitro-o-toluidine	-0.000452563	-2.97624	NA	level4	ChemSpider
0.957_197.06804	POS	0.957	197.068	C9 H11 N O4	Dihydroxyphenylalanine	-0.000764761	-3.88068	NA	level4	ChemSpider
0.96_134.08429	POS	0.96	134.084	C8 H10 N2	Cyclohexapyrazine	-0.000112181	-0.836645	NA	level4	ChemSpider
0.968_224.11624	POS	0.968	224.116	C11 H16 N2 O3	Butalbital	0.000147851	0.659709	NA	level4	ChemSpider
0.969_193.07410	POS	0.969	193.074	C10 H11 N O3	1107116	0.000210154	1.08846	NA	level4	ChemSpider
0.982_247.10549	POS	0.982	247.105	C10 H17 N O6	Linamarin	-9.93007e-05	-0.401855	NA	level4	ChemSpider
0.985_205.09540	POS	0.985	205.095	C8 H15 N O5	N-acetyl-d-quinovosamine	0.000377312	1.83969	NA	level4	ChemSpider
0.985_262.13160	POS	0.985	262.132	C14 H18 N2 O3	Methohexital	-0.000144642	-0.551793	NA	level4	ChemSpider
0.987_238.06821	NEG	0.987	238.068	C8 H14 O8	3-deoxy-d-manno-octulosonic acid	-0.000654494	-2.74918	NA	level4	ChemSpider
0.988_278.12689	POS	0.988	278.127	C14 H18 N2 O4	7098783	0.000229047	0.823536	NA	level4	ChemSpider
0.993_303.04402	POS	0.993	303.044	C11 H14 Cl N3 O3 S	Glyclopyramide	-0.000416201	-1.3734	NA	level4	ChemSpider
0.995_210.13715	POS	0.995	210.137	C11 H18 N2 O2	Cyclo(leucylprolyl)	0.000317521	1.51102	NA	level4	ChemSpider
0.998_198.10082	POS	0.998	198.101	C9 H14 N2 O3	Metharbital	0.000376075	1.8984	NA	level4	ChemSpider
1_155.06967	POS	1	155.07	C6 H9 N3 O2	Dl-histidine	0.000196973	1.27023	NA	level4	ChemSpider
1.006_167.09485	POS	1.006	167.095	C9 H13 N O2	3-methoxytyramine	0.000225004	1.34657	NA	level4	ChemSpider
1.008_161.10542	POS	1.008	161.105	C7 H15 N O3	Dl-carnitine	0.000231536	1.43717	NA	level4	ChemSpider
1.008_222.10058	POS	1.008	222.101	C11 H14 N2 O3	Gly-phe	0.000137255	0.617987	NA	level4	ChemSpider
1.01_195.08999	POS	1.01	195.09	C10 H13 N O3	Metirosine	0.000446095	2.28662	NA	level4	ChemSpider
1.013_276.02827	NEG	1.013	276.028	C14 H12 O2 S2	5-(4-acetoxy-1-butynyl)-2,2â€²-bithienyl	0.000395565	1.43306	NA	level4	ChemSpider
1.016_192.09024	POS	1.016	192.09	C10 H12 N2 O2	Cotinine n-oxide	0.000364731	1.89875	NA	level4	ChemSpider
1.017_168.05371	POS	1.017	168.054	C7 H8 N2 O3	Bz7175000	0.000214914	1.27884	NA	level4	ChemSpider
1.025_164.06865	POS	1.025	164.069	C6 H12 O5	Α-l-fucopyranose	0.000177509	1.08192	NA	level4	ChemSpider
1.027_206.06952	POS	1.027	206.07	C10 H10 N2 O3	Caroxazone	0.000378755	1.838	NA	level4	ChemSpider
1.028_176.05851	POS	1.028	176.059	C9 H8 N2 O2	Pemoline	-6.69595e-05	-0.380325	NA	level4	ChemSpider
1.028_324.10557	POS	1.028	324.106	C13 H16 N4 O6	Furaltadone	-0.00141512	-4.36621	NA	level4	ChemSpider
1.035_174.05307	POS	1.035	174.053	C7 H10 O5	(-)-shikimic acid	0.000248541	1.42796	NA	level4	ChemSpider
1.039_221.08980	POS	1.039	221.09	C8 H15 N O6	Shrimp shell	-0.000137264	-0.620851	NA	level4	ChemSpider
1.04_385.12959	NEG	1.04	385.13	C21 H21 O7	2-phenyl-3-chromeniumyl beta-d-glucopyranoside	0.000863253	2.24147	NA	level4	ChemSpider
1.044_182.07889	NEG	1.044	182.079	C6 H14 O6	Hexitol	-0.000151893	-0.834214	NA	level4	ChemSpider
1.044_330.06026	POS	1.044	330.06	C14 H10 N4 O6	5-hydroxy dantrolene	0.00022487	0.681301	NA	level4	ChemSpider
1.057_270.07391	POS	1.057	270.074	C6 H15 N4 O6 P	Lombricine	0.000989891	3.66527	NA	level4	ChemSpider
1.062_218.09043	POS	1.062	218.09	C8 H14 N2 O5	Mfcd00037215	0.000153782	0.705131	NA	level4	ChemSpider
1.065_264.11083	POS	1.065	264.111	C13 H16 N2 O4	Phenylac-gln-oh	-0.000180483	-0.683359	NA	level4	ChemSpider
1.065_273.08484	POS	1.065	273.085	C12 H19 N O2 S2	8-methyl-8-azabicyclo[3.2.1]oct-3-yl (3s)-1,2-dithiolane-3-carboxylate	-0.000879492	-3.22057	NA	level4	ChemSpider
1.068_172.08502	POS	1.068	172.085	C7 H12 N2 O3	Mfcd03547962	0.000231354	1.34442	NA	level4	ChemSpider
1.069_156.05371	POS	1.069	156.054	C6 H8 N2 O3	Pentoxyl	0.000222669	1.42687	NA	level4	ChemSpider
1.075_286.10977	POS	1.075	286.11	C11 H18 N4 O3 S	His-met	-0.000186463	-0.651717	NA	level4	ChemSpider
1.075_340.09996	NEG	1.075	340.1	C12 H20 O11	3-ketosucrose	-0.000596708	-1.7545	NA	level4	ChemSpider
1.077_288.08372	POS	1.077	288.084	C12 H16 O8	1,5-anhydro-1-(2,4,6-trihydroxyphenyl)hexitol	-0.000801173	-2.78104	NA	level4	ChemSpider
1.079_326.12124	POS	1.079	326.121	C13 H18 N4 O6	6,7-dimethyl-8-ribityllumazine	-0.00139487	-4.27713	NA	level4	ChemSpider
1.081_336.08224	POS	1.081	336.082	C12 H20 N2 O5 S2	Captopril-l-cysteine	0.000879385	2.61658	NA	level4	ChemSpider
1.084_189.06325	NEG	1.084	189.063	C7 H11 N O5	N-acetyl-l-glutamic acid	-0.000474895	-2.51182	NA	level4	ChemSpider
1.086_173.06904	POS	1.086	173.069	C7 H11 N O4	Oxaceprol	0.000237118	1.37008	NA	level4	ChemSpider
1.086_228.06349	POS	1.086	228.063	C10 H12 O6	2-hydroxy-3,4,5-trimethoxybenzoic acid	9.89446e-05	0.433847	NA	level4	ChemSpider
1.088_433.11123	POS	1.088	433.111	C21 H21 O10	Callistephin	-0.00224411	-5.18135	NA	level4	ChemSpider
1.09_173.08029	POS	1.09	173.08	C6 H11 N3 O3	5-guanidino-2-oxopentanoic acid	0.000252911	1.46124	NA	level4	ChemSpider
1.092_245.09022	POS	1.092	245.09	C11 H11 N5 O2	(4z)-4-(2-amino-5-oxo-1,5-dihydro-4h-imidazol-4-ylidene)-4,5,6,7-tetrahydropyrrolo[2,3-c]azepin-8(1h)-one	-0.00105274	-4.29528	NA	level4	ChemSpider
1.092_337.13696	POS	1.092	337.137	C13 H23 N O9	Streptobiosamine	-0.00032462	-0.962871	NA	level4	ChemSpider
1.093_185.05143	POS	1.093	185.051	C8 H11 N O2 S	3205	0.000381454	2.06135	NA	level4	ChemSpider
1.093_294.09424	NEG	1.093	294.094	C11 H18 O9	Tuliposide b	-0.000843075	-2.86667	NA	level4	ChemSpider
1.093_305.15163	POS	1.093	305.152	C11 H23 N5 O3 S	Met-arg	-0.000531791	-1.74271	NA	level4	ChemSpider
1.094_159.10101	POS	1.094	159.101	C6 H13 N3 O2	Delta-guanidinovaleric acid	0.000238406	1.49846	NA	level4	ChemSpider
1.094_197.08045	POS	1.094	197.08	C8 H11 N3 O3	N-acetyl-l-histidine	0.000405018	2.0551	NA	level4	ChemSpider
1.094_237.08486	POS	1.094	237.085	C8 H15 N O7	Fructosylglycine	4.7929e-06	0.020216	NA	level4	ChemSpider
1.094_258.08503	POS	1.094	258.085	C10 H14 N2 O6	1-(beta-d-ribofuranosyl)thymine	-0.000153094	-0.593192	NA	level4	ChemSpider
1.094_308.08760	POS	1.094	308.088	C14 H17 Cl N4 S	Clobenpropit	0.00135761	4.40659	NA	level4	ChemSpider
1.094_317.12221	POS	1.094	317.122	C12 H19 N3 O7	(2s)-3-(1h-imidazol-4-yl)-2-({[(3s,4s,5r)-2,3,4-trihydroxy-5-(hydroxymethyl)tetrahydro-2-furanyl]methyl}amino)propanoic acid (non-preferred name)	-9.46338e-05	-0.298414	NA	level4	ChemSpider
1.094_356.09474	NEG	1.094	356.095	C17 H16 N4 O3 S	Acetylsulfaphenazole	0.00042557	1.1951	NA	level4	ChemSpider
1.094_561.16224	NEG	1.094	561.162	C22 H31 N3 O12 S	Gamma-glutamyl-s-[1-(6,7-dimethoxy-1,3-benzodioxol-5-yl)-1,3-dihydroxy-2-propanyl]cysteinylglycine	-0.000598938	-1.06732	NA	level4	ChemSpider
1.095_204.11123	POS	1.095	204.111	C8 H16 N2 O4	Val-ser	0.000223571	1.09534	NA	level4	ChemSpider
1.095_230.09030	POS	1.095	230.09	C9 H14 N2 O5	Aspartyl-l-proline	3.19061e-05	0.138668	NA	level4	ChemSpider
1.095_279.13179	POS	1.095	279.132	C11 H21 N O7	(2s)-3-methyl-2-({[(3s,4s,5r)-2,3,4-trihydroxy-5-(hydroxymethyl)tetrahydro-2-furanyl]methyl}amino)butanoic acid (non-preferred name)	-1.42467e-05	-0.0510393	NA	level4	ChemSpider
1.095_291.08870	POS	1.095	291.089	C18 H13 N O3	Naptalam	-0.000842037	-2.89271	NA	level4	ChemSpider
1.095_377.12549	POS	1.095	377.125	C17 H20 Cl N5 O3	Dasolampanel	2.00295e-05	0.0531109	NA	level4	ChemSpider
1.096_170.10561	POS	1.096	170.106	C8 H14 N2 O2	Levetiracetam	8.02715e-05	0.471892	NA	level4	ChemSpider
1.096_174.10067	POS	1.096	174.101	C7 H14 N2 O3	L-theanine	0.00023118	1.32785	NA	level4	ChemSpider
1.096_218.07271	POS	1.096	218.073	C16 H10 O	1-hydroxypyrene	-0.000451829	-2.07192	NA	level4	ChemSpider
1.096_219.07442	POS	1.096	219.074	C8 H13 N O6	O-(3-carboxypropanoyl)homoserine	0.000132425	0.604476	NA	level4	ChemSpider
1.096_255.12190	POS	1.096	255.122	C11 H17 N3 O4	Hc blue 1	-1.6366e-06	-0.00641498	NA	level4	ChemSpider
1.096_261.12145	POS	1.096	261.121	C11 H19 N O6	Lotaustralin	0.000209345	0.801714	NA	level4	ChemSpider
1.096_301.10911	POS	1.096	301.109	C14 H20 Cl N O4	3-[3-(butylamino)-2-hydroxypropoxy]-4-chlorobenzoic acid	0.00102408	3.40105	NA	level4	ChemSpider
1.096_309.16835	POS	1.096	309.168	C15 H23 N3 O4	2762577	-0.000504058	-1.63036	NA	level4	ChemSpider
1.096_383.17914	POS	1.096	383.179	C16 H25 N5 O6	Dihydrozeatin-o-glucoside	-0.00134572	-3.51198	NA	level4	ChemSpider
1.097_132.02469	POS	1.097	132.025	C5 H8 O2 S	3-methylsulfolene	0.000185668	1.40632	NA	level4	ChemSpider
1.097_169.01988	POS	1.097	169.02	C7 H7 N O2 S	Thiobenzamide s,s-dioxide	0.000133901	0.792224	NA	level4	ChemSpider
1.097_177.09048	POS	1.097	177.09	C9 H11 N3 O	Nnn	0.000263094	1.48565	NA	level4	ChemSpider
1.097_188.11629	POS	1.097	188.116	C8 H16 N2 O3	Gly-leu	0.000202451	1.0762	NA	level4	ChemSpider
1.097_190.11092	POS	1.097	190.111	C11 H14 N2 O	5-methoxytryptamine	0.00030493	1.60396	NA	level4	ChemSpider
1.097_230.10544	POS	1.097	230.105	C13 H14 N2 O2	1-methyl-1,2,3,4-tetrahydro-î²-carboline-3-carboxylic acid	-8.43446e-05	-0.366548	NA	level4	ChemSpider
1.097_234.07321	NEG	1.097	234.073	C9 H14 O7	Mfcd00060079	-0.000745627	-3.18544	NA	level4	ChemSpider
1.097_328.10012	NEG	1.097	328.1	C16 H16 N4 O2 S	Sulfazamet	0.000720258	2.19524	NA	level4	ChemSpider
1.097_345.11726	POS	1.097	345.117	C15 H24 N O4 P S	Isofenphos	0.000893609	2.5893	NA	level4	ChemSpider
1.097_347.06233	NEG	1.097	347.062	C10 H14 N5 O7 P	Adenosine monophosphate	-0.000754242	-2.17321	NA	level4	ChemSpider
1.098_203.12714	POS	1.098	203.127	C8 H17 N3 O3	Gly-lys	0.000146733	0.72237	NA	level4	ChemSpider
1.098_233.03581	POS	1.098	233.036	C8 H11 N O5 S	Sulbactam	1.60964e-05	0.0690725	NA	level4	ChemSpider
1.098_289.12741	POS	1.098	289.127	C11 H19 N3 O6	Ophthalmic acid	2.92604e-05	0.101202	NA	level4	ChemSpider
1.098_324.03559	NEG	1.098	324.036	C9 H13 N2 O9 P	Uridine monophosphate	-0.000274866	-0.848257	NA	level4	ChemSpider
1.098_325.13704	POS	1.098	325.137	C12 H23 N O9	4-o-(a-d-glucopyranosyl) moranoline	-0.000243778	-0.749769	NA	level4	ChemSpider
1.098_376.15894	POS	1.098	376.159	C26 H20 N2 O	Xe991	0.00137357	3.65158	NA	level4	ChemSpider
1.098_384.12103	POS	1.098	384.121	C14 H20 N6 O5 S	S-adenosyl-l-homocysteine	-0.000562355	-1.464	NA	level4	ChemSpider
1.099_195.10102	POS	1.099	195.101	C9 H13 N3 O2	4-(nitrosoamino)-1-(3-pyridinyl)-1-butanol	0.000240057	1.23042	NA	level4	ChemSpider
1.099_216.11112	POS	1.099	216.111	C9 H16 N2 O4	Tert-butyl 3-amino-1-methyl-2,3-dioxopropylcarbamate	0.000109918	0.508619	NA	level4	ChemSpider
1.099_216.12266	POS	1.099	216.123	C8 H16 N4 O3	Acetyl arginine	0.000420201	1.94427	NA	level4	ChemSpider
1.099_354.11665	NEG	1.099	354.117	C15 H22 N4 O2 S2	Allithiamine	-0.00176244	-4.97699	NA	level4	ChemSpider
1.099_452.17042	NEG	1.099	452.17	C23 H24 N4 O6	Merimepodib	0.000839283	1.85612	NA	level4	ChemSpider
1.1_244.10611	POS	1.1	244.106	C10 H16 N2 O5	Glu-pro	0.000188043	0.770335	NA	level4	ChemSpider
1.1_311.10367	POS	1.1	311.104	C11 H21 N O7 S	(2s)-4-(methylsulfanyl)-2-({[(3s,4s,5r)-2,3,4-trihydroxy-5-(hydroxymethyl)tetrahydro-2-furanyl]methyl}amino)butanoic acid	-0.00020019	-0.643482	NA	level4	ChemSpider
1.1_336.14116	NEG	1.1	336.141	C18 H24 O4 S	Estra-1,3,5(10)-trien-3-yl hydrogen sulfate	0.00163293	4.85788	NA	level4	ChemSpider
1.1_426.13618	NEG	1.1	426.136	C22 H28 Cl2 O4	(+)-mometasone	-0.000286233	-0.671693	NA	level4	ChemSpider
1.1_544.16236	NEG	1.1	544.162	C24 H32 O12 S	Estriol 3-sulfate 16-glucuronide	0.000917976	1.68696	NA	level4	ChemSpider
1.1_564.22583	NEG	1.1	564.226	C22 H36 N4 O13	Aerobactin	-0.00206056	-3.652	NA	level4	ChemSpider
1.102_313.09722	NEG	1.102	313.097	C17 H16 Cl N3 O	Amoxapine	-0.000973044	-3.10779	NA	level4	ChemSpider
1.102_448.08438	NEG	1.102	448.084	C21 H20 O9 S	(2e)-4-(3,9-dihydroxy-1-methoxy-6h-[1]benzofuro[3,2-c]chromen-2-yl)-2-methyl-2-buten-1-yl hydrogen sulfate	0.00157859	3.52298	NA	level4	ChemSpider
1.103_452.11613	NEG	1.103	452.116	C24 H18 F2 N2 O5	Lumacaftor	-0.00224506	-4.96565	NA	level4	ChemSpider
1.104_144.04245	POS	1.104	144.042	C6 H8 O4	Dimethyl fumarate	0.000190678	1.32376	NA	level4	ChemSpider
1.104_213.10023	POS	1.104	213.1	C10 H15 N O4	(−)-(alpha)-kainic acid	0.000121872	0.571901	NA	level4	ChemSpider
1.105_173.10546	POS	1.105	173.105	C8 H15 N O3	N-acetyl-l-leucine	0.000264103	1.52568	NA	level4	ChemSpider
1.105_184.00038	NEG	1.105	184	C7 H4 O6	Chelidonic acid	-0.000407016	-2.21203	NA	level4	ChemSpider
1.105_296.10065	POS	1.105	296.101	C12 H25 I	1-iodo-2-methylundecane	0.000556688	1.88007	NA	level4	ChemSpider
1.106_282.12155	POS	1.106	282.122	C13 H18 N2 O5	Tyr-thr	-1.99193e-05	-0.0706055	NA	level4	ChemSpider
1.107_307.09113	NEG	1.107	307.091	C12 H21 N O4 S2	S-succinyl-dihydrolipoamide	-6.83413e-05	-0.222544	NA	level4	ChemSpider
1.107_445.15789	NEG	1.107	445.158	C23 H28 Cl N3 O2 S	Thiopropazate	-0.0011808	-2.65253	NA	level4	ChemSpider
1.109_524.11417	NEG	1.109	524.114	C23 H24 O14	5-hydroxy-3,6-dimethoxy-4-oxo-2-(2,3,4-trihydroxyphenyl)-4h-chromen-7-yl beta-d-threo-hexopyranoside	-0.00243831	-4.65223	NA	level4	ChemSpider
1.109_584.13609	POS	1.109	584.136	C25 H28 O16	(1s,4ar,7ar)-7a-hydroxy-1-{[6-o-(4-hydroxy-3,5-dimethoxybenzoyl)-beta-d-galactopyranosyl]oxy}-1,4a,5,7a-tetrahydrocyclopenta[c]pyran-4,7-dicarboxylic acid	-0.00163949	-2.80668	NA	level4	ChemSpider
1.11_266.10027	POS	1.11	266.1	C11 H14 N4 O4	Doxofylline	-0.00123289	-4.63316	NA	level4	ChemSpider
1.11_470.12574	NEG	1.11	470.126	C21 H26 O10 S	1-(10-butyryl-5,7-dihydroxy-8,8-dimethyl-2-oxo-7,8-dihydro-2h,6h-pyrano[3,2-g]chromen-4-yl)-2-propanyl hydrogen sulfate	0.00106906	2.274	NA	level4	ChemSpider
1.113_443.16425	POS	1.113	443.164	C21 H25 N5 O4 S	Pevonedistat	0.00152322	3.43717	NA	level4	ChemSpider
1.114_190.04780	NEG	1.114	190.048	C7 H10 O6	3-dehydroquinic acid	6.00891e-05	0.316179	NA	level4	ChemSpider
1.114_251.08291	POS	1.114	251.083	C12 H14 Cl N3 O	5-chloro-1-(4-piperidyl)-2-benzimidazolinone	0.000372704	1.48439	NA	level4	ChemSpider
1.114_461.17478	POS	1.114	461.175	C21 H27 N5 O5 S	N-{2-[4-({(z)-hydroxy[(trans-4-hydroxycyclohexyl)imino]methyl}sulfamoyl)phenyl]ethyl}-5-methyl-2-pyrazinecarboximidic acid	0.00149007	3.23103	NA	level4	ChemSpider
1.118_231.07457	POS	1.118	231.075	C9 H13 N O6	N2-succinyl-l-glutamic acid 5-semialdehyde	0.000287349	1.24353	NA	level4	ChemSpider
1.118_260.02899	NEG	1.118	260.029	C6 H13 O9 P	Fructose 1-phosphate	-0.0007238	-2.78353	NA	level4	ChemSpider
1.118_399.13790	POS	1.118	399.138	C21 H19 F2 N3 O3	Difloxacin	-0.00154721	-3.87635	NA	level4	ChemSpider
1.12_138.04314	POS	1.12	138.043	C6 H6 N2 O2	4-nitroaniline	0.000207977	1.50661	NA	level4	ChemSpider
1.124_439.13172	NEG	1.124	439.132	C20 H25 N O8 S	5-(3-{[2-(3,4-dimethoxyphenyl)ethyl]amino}-3-oxopropyl)-2-methoxyphenyl hydrogen sulfate	0.00162892	3.70942	NA	level4	ChemSpider
1.126_276.09578	POS	1.126	276.096	C18 H16 O Si	Vv4325500	-0.00126035	-4.56488	NA	level4	ChemSpider
1.126_446.18355	POS	1.126	446.184	C25 H35 Br O2	Ethyl (8e,17e,19z)-18-bromo-8,17,19-tricosatriene-4,6-diynoate	0.00150694	3.3774	NA	level4	ChemSpider
1.127_318.15347	POS	1.127	318.153	C18 H24 N O2 S	Tiemonium	0.000700301	2.20115	NA	level4	ChemSpider
1.128_191.05836	POS	1.128	191.058	C10 H9 N O3	Hiaa	0.000115654	0.605334	NA	level4	ChemSpider
1.128_499.16957	POS	1.128	499.17	C22 H29 N O12	(1s,2s,3r,4s,5s,6s)-3-(beta-d-galactopyranosyloxy)-2,4,5,6-tetrahydroxycyclohexyl 1h-indol-3-ylacetate	0.00059755	1.19709	NA	level4	ChemSpider
1.131_232.10596	POS	1.131	232.106	C9 H16 N2 O5	Boc-asn-oh	3.50511e-05	0.151013	NA	level4	ChemSpider
1.133_178.11077	POS	1.133	178.111	C10 H14 N2 O	Nikethamide	0.000158377	0.889204	NA	level4	ChemSpider
1.133_180.08919	NEG	1.133	180.089	C9 H12 N2 O2	(4-ethoxyphenyl)urea	-0.000690222	-3.83266	NA	level4	ChemSpider
1.135_213.06398	POS	1.135	213.064	C9 H11 N O5	Droxidopa	0.000262121	1.23025	NA	level4	ChemSpider
1.138_195.05338	POS	1.138	195.053	C9 H9 N O4	2-((4-nitrophenoxy)methyl)oxirane	0.000221836	1.13731	NA	level4	ChemSpider
1.141_163.08397	NEG	1.141	163.084	C6 H13 N O4	Bicine	-0.000485347	-2.97605	NA	level4	ChemSpider
1.142_147.05338	POS	1.142	147.053	C5 H9 N O4	Dl-glutamic acid	0.000221178	1.50407	NA	level4	ChemSpider
1.143_195.08214	NEG	1.143	195.082	C11 H14 Cl N	Benalfocin	0.000664571	3.40663	NA	level4	ChemSpider
1.143_212.11626	POS	1.143	212.116	C10 H16 N2 O3	Butabarbital	0.000171229	0.807244	NA	level4	ChemSpider
1.146_184.03488	POS	1.146	184.035	C12 H8 S	Dibenzothiophene	0.000204508	1.11125	NA	level4	ChemSpider
1.146_287.05748	POS	1.146	287.057	C10 H13 N3 O5 S	(e)-nifurtimox	-0.000109124	-0.380147	NA	level4	ChemSpider
1.149_224.07950	NEG	1.149	224.079	C10 H12 N2 O4	L-3-hydroxykynurenine	-0.000210281	-0.938422	NA	level4	ChemSpider
1.15_162.05300	POS	1.15	162.053	C6 H10 O5	Diethylpyrocarbonate	0.000180953	1.11663	NA	level4	ChemSpider
1.15_203.07954	POS	1.15	203.08	C8 H13 N O5	N-acetyl-l-2-aminoadipic acid	0.000167858	0.826565	NA	level4	ChemSpider
1.151_149.04794	POS	1.151	149.048	C8 H7 N O2	Dihydroxyindole	0.000259102	1.73838	NA	level4	ChemSpider
1.152_262.09888	POS	1.152	262.099	C18 H14 O2	1,6-dimethoxypyrene	-0.000500128	-1.90816	NA	level4	ChemSpider
1.154_146.05805	POS	1.154	146.058	C6 H10 O4	Adipic acid	0.00013929	0.953664	NA	level4	ChemSpider
1.154_189.09991	NEG	1.154	189.1	C8 H15 N O4	(+)-castanospermine	-0.000199727	-1.0562	NA	level4	ChemSpider
1.154_717.26842	POS	1.154	717.268	C30 H39 N9 O12	5-methyltetrahydropteroyltri-l-glutamic acid	-0.00339807	-4.7375	NA	level4	ChemSpider
1.156_136.05258	POS	1.156	136.053	C8 H8 O2	2145	0.000151819	1.11589	NA	level4	ChemSpider
1.156_203.05850	POS	1.156	203.059	C11 H9 N O3	Indole-3-pyrubate	0.000251951	1.24078	NA	level4	ChemSpider
1.158_143.05844	POS	1.158	143.058	C6 H9 N O3	Trimethadione	0.000195603	1.36729	NA	level4	ChemSpider
1.158_293.11042	NEG	1.158	293.11	C11 H19 N O8	N-acetylmuramic acid	-0.000647392	-2.20869	NA	level4	ChemSpider
1.16_187.04782	NEG	1.16	187.048	C7 H9 N O5	(2s,4s)-4-hydroxy-2,3,4,5-tetrahydrodipicolinic acid	-0.000253456	-1.35503	NA	level4	ChemSpider
1.16_529.16292	NEG	1.16	529.163	C22 H29 F N3 O9 P	Sofosbuvir	0.000372308	0.70358	NA	level4	ChemSpider
1.161_451.13166	NEG	1.161	451.132	C21 H25 N O8 S	Rigosertib	0.00156858	3.47699	NA	level4	ChemSpider
1.161_469.14226	NEG	1.161	469.142	C21 H27 N O9 S	1-(3,4-dimethoxyphenyl)-3-{[2-(3,4-dimethoxyphenyl)ethyl]amino}-3-oxopropyl hydrogen sulfate	0.00160747	3.42641	NA	level4	ChemSpider
1.162_206.10568	POS	1.162	206.106	C11 H14 N2 O2	2-ethyl-2-phenylmalonamide	0.000152805	0.741394	NA	level4	ChemSpider
1.162_288.09561	POS	1.162	288.096	C12 H20 N2 O2 S2	Methitural	-0.00100606	-3.49211	NA	level4	ChemSpider
1.163_151.02713	POS	1.163	151.027	C7 H5 N O3	6-imino-5-oxocyclohexa-1,3-dienecarboxylic acid	0.000191106	1.26538	NA	level4	ChemSpider
1.165_198.05303	POS	1.165	198.053	C9 H10 O5	Vanillyl mandelic acid	0.000204519	1.03265	NA	level4	ChemSpider
1.165_200.06819	NEG	1.165	200.068	C9 H12 O5	3-[(2z)-1-oxo-2-buten-2-yl]pentanedioic acid	-0.000287424	-1.43663	NA	level4	ChemSpider
1.166_283.09105	NEG	1.166	283.091	C10 H13 N5 O5	8-hydroxy-deoxyguanosine	-0.000620495	-2.19185	NA	level4	ChemSpider
1.167_134.02298	POS	1.167	134.023	C5 H10 S2	3,3-dimethyl-1,2-dithiolane	0.000590177	4.40357	NA	level4	ChemSpider
1.167_233.09006	POS	1.167	233.09	C10 H19 N O S2	8-(methylsulfinyl)octyl isothiocyanate	-0.000746356	-3.20199	NA	level4	ChemSpider
1.17_222.06367	NEG	1.17	222.064	C10 H10 N2 O4	32 861 rp	-0.000388924	-1.7514	NA	level4	ChemSpider
1.17_270.07383	POS	1.17	270.074	C12 H14 O7	Phenyl d-glucopyranosiduronic acid	-0.000121534	-0.450002	NA	level4	ChemSpider
1.173_303.09462	NEG	1.173	303.095	C12 H17 N O8	Gynocardin	-0.000795873	-2.62582	NA	level4	ChemSpider
1.176_227.07936	POS	1.176	227.079	C10 H13 N O5	Pretyrosine	-9.6157e-06	-0.0423451	NA	level4	ChemSpider
1.177_332.07370	NEG	1.177	332.074	C13 H16 O10	Glucogallin	-0.000644083	-1.93958	NA	level4	ChemSpider
1.182_114.03166	NEG	1.182	114.032	C5 H6 O3	4-hydroxy-5-methylfuran-3(2h)-one	-2.95852e-05	-0.259447	NA	level4	ChemSpider
1.182_524.11205	NEG	1.182	524.112	C30 H20 O9	Sennidin c	0.00132238	2.52309	NA	level4	ChemSpider
1.184_244.08459	POS	1.184	244.085	C13 H12 N2 O3	Indole-3-acryloylglycine	-0.00019936	-0.816765	NA	level4	ChemSpider
1.184_412.12095	NEG	1.184	412.121	C20 H17 F5 N2 O2	Cyflufenamid	-7.14437e-05	-0.173356	NA	level4	ChemSpider
1.185_148.03419	NEG	1.185	148.034	C9 H8 S	2-[(3e)-3-penten-1-yn-1-yl]thiophene	-0.000482146	-3.25698	NA	level4	ChemSpider
1.186_268.07881	NEG	1.186	268.079	C9 H16 O9	2-(alpha-d-mannosyl)-d-glyceric acid	-0.000625056	-2.33161	NA	level4	ChemSpider
1.188_312.09385	NEG	1.188	312.094	C10 H16 N8 S2	Tiotidine	-7.88809e-05	-0.252747	NA	level4	ChemSpider
1.188_389.12465	NEG	1.188	389.125	C23 H19 N O5	6-acetonyldihydrosanguinarine	-0.00167509	-4.30475	NA	level4	ChemSpider
1.191_198.06436	POS	1.191	198.064	C8 H10 N2 O4	Mimosine	0.00030156	1.52254	NA	level4	ChemSpider
1.193_214.09536	POS	1.193	214.095	C9 H14 N2 O4	1-(beta-d-ribofuranosyl)-1,2-dihydropyrimidine	-9.26224e-07	-0.00432622	NA	level4	ChemSpider
1.195_272.08895	NEG	1.195	272.089	C12 H16 O7	Arbutin	-0.000648608	-2.3838	NA	level4	ChemSpider
1.197_125.04760	NEG	1.197	125.048	C6 H7 N O2	N-ethylmaleimide	-7.3573e-05	-0.58836	NA	level4	ChemSpider
1.202_270.12160	POS	1.202	270.122	C12 H18 N2 O5	Epervudine	3.00086e-05	0.111093	NA	level4	ChemSpider
1.209_566.12498	POS	1.209	566.125	C25 H26 O15	2-(3,4-dihydroxyphenyl)-5,7-dihydroxy-4-oxo-4h-chromen-3-yl 2-o-beta-d-xylopyranosyl-alpha-l-arabinofuranoside	-0.00219086	-3.86991	NA	level4	ChemSpider
1.211_324.10524	NEG	1.211	324.105	C12 H20 O10	Bis-beta-d-fructofuranose 1,2':2,3'-dianhydride	-0.00040442	-1.2478	NA	level4	ChemSpider
1.211_528.16840	NEG	1.211	528.168	C24 H32 O11 S	17beta-estradiol 3-sulfate 17-(beta-d-glucosiduronic acid)	0.00186647	3.53387	NA	level4	ChemSpider
1.212_235.08459	POS	1.212	235.085	C12 H13 N O4	1581740	0.000133071	0.566055	NA	level4	ChemSpider
1.212_259.10553	POS	1.212	259.106	C11 H17 N O6	Proacacipetalin	-5.46914e-05	-0.211078	NA	level4	ChemSpider
1.212_545.19656	POS	1.212	545.197	C20 H35 N O16	Alpha-d-galp-(1->3)-beta-d-galp-(1->4)-beta-d-glcpnac	0.000973563	1.78571	NA	level4	ChemSpider
1.213_198.09355	POS	1.213	198.094	C8 H14 N4 S	Sk&f 91581	-0.000367883	-1.85711	NA	level4	ChemSpider
1.216_173.11665	POS	1.216	173.117	C7 H15 N3 O2	Indospicine	0.000220569	1.27411	NA	level4	ChemSpider
1.216_431.11361	POS	1.216	431.114	C22 H22 Cl N O6	Ochratoxin c	4.60406e-05	0.106794	NA	level4	ChemSpider
1.222_246.12100	NEG	1.222	246.121	C10 H18 N2 O5	Asp-leu	-0.00057219	-2.32483	NA	level4	ChemSpider
1.226_250.13169	POS	1.226	250.132	C13 H18 N2 O3	(+)-lacosamide	-5.7178e-05	-0.228592	NA	level4	ChemSpider
1.228_216.06375	POS	1.228	216.064	C9 H12 O6	Cis-trihomoaconitic acid	0.000366033	1.6941	NA	level4	ChemSpider
1.228_311.09270	NEG	1.228	311.093	C13 H17 N3 O4 S	Metamizole	-0.00128128	-4.11862	NA	level4	ChemSpider
1.234_185.06894	POS	1.234	185.069	C8 H11 N O4	Eglumetad	0.000133291	0.720226	NA	level4	ChemSpider
1.236_134.05804	POS	1.236	134.058	C5 H10 O4	2,2-bis(hydroxymethyl)propionic acid	0.000134156	1.00073	NA	level4	ChemSpider
1.238_147.08946	POS	1.238	147.089	C6 H13 N O3	Afegostat	-7.90973e-05	-0.53775	NA	level4	ChemSpider
1.238_196.05810	NEG	1.238	196.058	C6 H12 O7	D-gluconic acid	-0.000198904	-1.01451	NA	level4	ChemSpider
1.238_614.20244	POS	1.238	614.202	C31 H34 O13	5',7,7'-trihydroxy-2'-methyl-2'-(4-methyl-3-penten-1-yl)-4-oxo-3,4-dihydro-2h,2'h-2,6'-bichromen-5-yl hexopyranosiduronic acid	0.00249935	4.06927	NA	level4	ChemSpider
1.244_362.16737	NEG	1.244	362.167	C19 H26 N2 O3 S	2-(1-ethyl-2-pyrrolidinyl)-5-[5-(ethylsulfonyl)-2-methoxyphenyl]-1h-pyrrole	0.000958565	2.64675	NA	level4	ChemSpider
1.246_289.11609	POS	1.246	289.116	C13 H15 N5 O3	Tazanolast	-0.00140329	-4.85369	NA	level4	ChemSpider
1.246_358.23270	POS	1.246	358.233	C15 H30 N6 O4	L-isoleucyl-l-alanyl-d-arginine	-0.000157582	-0.439886	NA	level4	ChemSpider
1.25_253.09508	POS	1.25	253.095	C12 H15 N O5	N-acetylvanilalanine	5.6479e-05	0.223153	NA	level4	ChemSpider
1.253_327.07222	POS	1.253	327.072	C15 H12 F3 N O4	Fluazifop	0.000379301	1.15969	NA	level4	ChemSpider
1.255_233.10501	POS	1.255	233.105	C13 H15 N O3	(2e)-3-(4-hydroxyphenyl)-n-(4-oxobutyl)acrylamide	-0.000181834	-0.78005	NA	level4	ChemSpider
1.256_528.25458	POS	1.256	528.255	C26 H40 O11	7-[1-formyl-6-hydroxy-6-(hydroxymethyl)bicyclo[3.2.1]oct-2-yl]-3a,7-dimethyl-3-oxooctahydro-2-benzofuran-1-yl hexopyranoside	-0.00248451	-4.70323	NA	level4	ChemSpider
1.261_449.09932	POS	1.261	449.099	C23 H19 Cl F3 N O3	Saber	-0.00123291	-2.74529	NA	level4	ChemSpider
1.264_223.08460	POS	1.264	223.085	C11 H13 N O4	Bendiocarb	0.000139572	0.625646	NA	level4	ChemSpider
1.265_223.04746	NEG	1.265	223.047	C10 H9 N O5	2-(carboxyacetamido)benzoic acid	-0.000609707	-2.73352	NA	level4	ChemSpider
1.266_120.04222	NEG	1.266	120.042	C4 H8 O4	D-(−)-threose	-3.96203e-05	-0.330053	NA	level4	ChemSpider
1.266_413.18972	POS	1.266	413.19	C23 H25 F2 N3 O2	Fluspiperone	-0.00175918	-4.25753	NA	level4	ChemSpider
1.269_275.13683	POS	1.269	275.137	C13 H17 N5 O2	Cipamfylline	-0.00139295	-5.06272	NA	level4	ChemSpider
1.27_210.05304	POS	1.27	210.053	C10 H10 O5	(2e)-5-hydroxyferulic acid	0.000219869	1.04673	NA	level4	ChemSpider
[truncated: 2,992 more rows]
