# Supplementary material for: Untargeted metabolomics in Anectocillus roxburghii with habitat heterogeneity and the key abiotic factors affecting its active ingredients
Source: Front Plant Sci. 2024 Mar 8;15:1368880. doi: 10.3389/fpls.2024.1368880 (PMC10964796; doi:10.3389/fpls.2024.1368880)
Supplement: Supplementary Table 4 — 376 Differential metabolites of five regions. [file Table_4.xlsx]

## Sheet: Sheet1
Table 4 376 Differential metabolites of five regions
No	RT	Molecular Weight	Formula	Name	Ion Mode	Delta Mass Da	Delta Mass ppm	Match	Level
1	2.108	219.11	C9 H17 N O5	Calcium pantothenate	NEG	-0.000300377	-1.37089	96.1212	level2
2	10.082	248.141	C15 H20 O3	Parthenolide	POS	9.65116e-05	0.388938	74.4779	level2
3	0.692	260.029	C6 H13 O9 P	D-mannose 6-phosphate	NEG	-0.000582549	-2.24032	93.5793	level2
4	10.338	232.11	C14 H16 O3	Fraxinellone	POS	0.000223263	0.961884	84.2814	level2
5	12.18	244.11	C15 H16 O3	Linderalactone	POS	0.000109522	0.44866	88.5389	level1
6	12.294	318.219	C20 H30 O3	Isosteviol	POS	-0.000128607	-0.404145	82.6225	level2
7	0.767	161.105	C7 H15 N O3	L(-)-carnitine	POS	-5.15923e-05	-0.32024	97.2023	level2
8	0.768	364.076	C16 H17 Cl N4 O2 S	2-(tert-butyl)-6-[(4-chlorophenyl)sulfonyl]pyrazolo[1,5-a]pyrimidin-7-amine	POS	0.000376129	1.03311	67.6008	level2
9	0.786	143.094	C7 H13 N O2	Dl-stachydrine	POS	-0.00037975	-2.65384	81.0143	level2
10	12.372	502.328	C30 H46 O6	Medicagenic acid	NEG	-0.00111251	-2.21471	88.1113	level1
11	0.793	112.016	C5 H4 O3	2-furoic acid	NEG	-6.6109e-06	-0.0590175	76.5853	level2
12	12.669	236.178	C15 H24 O2	Curdione	POS	0.00013353	0.565378	81.1563	level1
13	12.728	486.334	C30 H46 O5	Quillaic acid	NEG	-0.000984322	-2.02396	80.9675	level2
14	13.282	488.349	C30 H48 O5	Bayogenin	NEG	-0.000907503	-1.8583	70.5401	level1
15	0.819	129.042	C5 H7 N O3	4-oxoproline	NEG	-0.000114857	-0.890074	90.062	level2
16	0.827	174.112	C6 H14 N4 O2	Dl-arginine	POS	3.85912e-05	0.221646	93.9622	level2
17	13.303	236.178	C15 H24 O2	Dihydroartemisinic acid	POS	8.50425e-05	0.360078	81.2607	level2
18	14.474	220.147	C14 H20 O2	2,6-di-tert-butyl-1,4-benzoquinone	POS	0.000235344	1.06903	65.8397	level2
19	14.621	250.193	C16 H26 O2	Clareolide	POS	0.000129163	0.516252	85.071	level2
20	14.627	314.188	C20 H26 O3	Kahweol	POS	-9.81269e-05	-0.312319	82.0196	level2
21	14.978	218.167	C15 H22 O	(+)-nootkatone	POS	0.000260172	1.19254	86.133	level2
22	0.929	226.069	C6 H12 O6	D-(+)-galactose	NEG	46.0053	255495	94.0442	level2
23	15.442	484.354	C31 H48 O4	Dehydrotumulosic acid	NEG	-0.000923134	-1.9059	89.7318	level2
24	0.988	134.021	C4 H6 O5	Dl-malic acid	NEG	-8.49961e-05	-0.634197	97.8072	level2
25	15.545	468.323	C30 H44 O4	Glabrolide	NEG	-0.000704086	-1.50342	75.1898	level1
26	15.645	470.339	C30 H46 O4	18 β-glycyrrhetintic acid	NEG	-0.000868469	-1.84647	75.0943	level1
27	1.018	350.062	C13 H11 F3 N4 O3	5-methyl-n'-({[3-(trifluoromethyl)anilino]carbonyl}oxy)isoxazole-3-carboximidamide	POS	21.9833	67006.1	75.1013	level2
28	1.082	129.079	C6 H11 N O2	Nipecotic acid	POS	0.000194438	1.50635	68.8595	level2
29	15.647	470.34	C30 H46 O4	18-β-glycyrrhetinic acid	POS	0.000402836	0.856479	91.7647	level2
30	17.709	514.365	C32 H50 O5	3-o-acetyl-1α-hydroxytrametenolic acid	NEG	-0.001126	-2.18909	82.503	level2
31	1.098	112.016	C5 H4 O3	3-furoic acid	NEG	-6.17876e-05	-0.551596	86.747	level2
32	18.263	528.38	C33 H52 O5	Pachymic acid	NEG	-0.0012404	-2.34754	85.6275	level2
33	19.056	456.36	C30 H48 O3	Betulinic acid	NEG	-0.000838638	-1.83767	84.6111	level2
34	19.283	454.345	C30 H46 O3	Wilforlide a	POS	0.00039912	0.878451	84.7666	level2
35	19.331	454.344	C30 H46 O3	Dehydrotrametenolic acid	NEG	-0.000840181	-1.84921	78.5095	level2
36	1.133	267.097	C10 H13 N5 O4	Adenosine	POS	-5.7402e-05	-0.214911	98.4388	level2
37	19.505	472.354	C30 H48 O4	Echinocystic acid	NEG	-0.00085204	-1.80381	74.1244	level2
38	1.152	189.1	C8 H15 N O4	2-aminooctanedioic acid	POS	0.000161656	0.854868	92.7883	level2
39	19.523	454.345	C30 H46 O3	Ursonic acid	POS	0.000269467	0.593089	85.4883	level1
40	19.787	658.423	C42 H58 O6	Fucoxanthin	POS	-0.000219054	-0.332694	80.9445	level2
41	20.724	498.37	C32 H50 O4	Tsugaric acid a	NEG	-0.00113985	-2.28714	82.4068	level2
42	21.17	482.374	C30 H52 O3	20(s)-protopanaxadiol	POS	21.9826	47747.6	60.3862	level2
43	21.797	426.387	C30 H50 O	Lupeol	POS	0.000588875	1.38108	93.2387	level2
44	22.51	456.359	C30 H48 O3	Oleanolic acid	NEG	-0.000866163	-1.89798	66.6156	level1
45	23.214	456.361	C30 H48 O3	Α-boswellic acid	POS	0.000435765	0.95487	71.1956	level2
46	4.583	326.1	C15 H18 O8	Bilobalide	NEG	-0.000353719	-1.08469	65.6161	level2
47	5.428	148.089	C10 H12 O	Cuminaldehyde	POS	0.000245618	1.65858	73.5542	level2
48	6.816	302.225	C20 H30 O2	Abietic acid	POS	1.81744e-07	0.000601354	63.9594	level2
49	1.734	214.132	C10 H18 N2 O3	Valylproline	POS	0.000194407	0.907885	88.5408	level2
50	1.734	242.09	C10 H14 N2 O5	Thymidine	NEG	-0.000398061	-1.64427	86.0357	level2
51	1.846	336.142	C14 H24 N2 O5	N-({(2r,3s,4r,5s)-3,4-dihydroxy-5-[2-(isopropylamino)-2-oxoethyl]tetrahydro-2-furanyl}methyl)cyclopropanecarboxamide	NEG	35.9733	119844	64.2809	level2
52	7.188	150.105	C10 H14 O	Perillene	POS	0.000219214	1.46041	81.8458	level2
53	7.417	236.178	C15 H24 O2	Curcumol	POS	0.000176349	0.746681	79.1279	level2
54	10.093	372.251	C20 H36 O6	19(r)-hydroxy prostaglandin f1α	NEG	-0.000412504	-1.10813	67.2926	level2
55	7.877	152.12	C10 H16 O	Α-pinene-2-oxide	POS	1.34725e-05	0.0885647	78.0893	level2
56	8.877	494.235	C21 H36 O10	Atractyloside a	NEG	46.0045	102636	85.5516	level2
57	13.515	288.173	C18 H24 O3	Estriol	POS	1.28788e-05	0.0446914	71.141	level1
58	14.386	360.191	C21 H28 O5	Cortisone	POS	-0.0023984	-6.65864	65.9721	level2
59	16.271	386.246	C24 H34 O4	Bufalin	POS	5.02802e-05	0.130177	84.2125	level2
60	16.558	402.238	C24 H34 O5	Gamabufotalin	POS	-0.00226732	-5.63673	68.9912	level2
61	16.586	393.322	C24 H40 O3	Lithocholic acid	POS	17.0242	45241.3	65.1118	level2
62	16.904	290.225	C19 H30 O2	5α-dihydrotestosterone	POS	2.48549e-05	0.0856402	73.8814	level2
63	20.719	428.329	C28 H44 O3	Nandrolone decanoate	POS	-0.000194223	-0.453443	71.8644	level2
64	10.548	330.24	C18 H34 O5	(15z)-9,12,13-trihydroxy-15-octadecenoic acid	NEG	-0.00043805	-1.32646	89.1573	level2
65	10.646	296.141	C19 H20 O3	(4e)-1,7-bis(4-hydroxyphenyl)-4-hepten-3-one	POS	8.00115e-05	0.27018	71.3405	level2
66	15.425	299.283	C18 H37 N O2	D-sphingosine	POS	0.000182509	0.60982	94.0695	level2
67	10.663	250.193	C16 H26 O2	Opeo	POS	0.000118869	0.47511	81.8078	level2
68	10.672	348.191	C18 H30 O5	2,3-dinor-11β-prostaglandin f2α	POS	21.9819	67386	81.5056	level2
69	10.24	254.058	C15 H10 O4	Rubiadin	POS	8.33703e-05	0.328155	75.7942	level2
70	10.772	358.272	C20 H38 O5	13,14-dihydro prostaglandin f1α	NEG	-0.000410487	-1.14574	70.0469	level2
71	10.816	332.198	C20 H30 O5	Prostaglandin k2	NEG	-18.011	-51429.2	82.9598	level2
72	10.891	330.183	C20 H26 O4	3,3'-diisopropyl-6,6'-dimethyl-2,2',5,5'-biphenyltetrol	NEG	-0.000433447	-1.31275	60.8808	level2
73	10.891	330.183	C20 H26 O4	(1r,4as)-7-(2-hydroxypropan-2-yl)-1,4a-dimethyl-9-oxo-3,4,10,10a-tetrahydro-2h-phenanthrene-1-carboxylic acid	POS	-0.00015603	-0.472557	88.1797	level2
74	10.926	234.162	C15 H24 O3	2-(8-hydroxy-4a,8-dimethyldecahydro-2-naphthalenyl)acrylic acid	POS	-18.0105	-71421.1	87.713	level2
75	10.937	502.313	C26 H40 N4 O3	N-{[(1s,4s,6s)-6-isopropyl-3-methyl-4-{2-oxo-2-[4-(2-pyridinyl)-1-piperazinyl]ethyl}-2-cyclohexen-1-yl]methyl}-3-methoxypropanamide	NEG	46.0031	100815	70.1227	level2
76	10.964	378.202	C21 H30 O6	6 β-hydroxycortisol	POS	-0.00238269	-6.30002	62.472	level2
77	10.425	330.074	C17 H14 O7	Aurantio-obtusin	NEG	-0.000328662	-0.995723	66.1376	level1
78	11.804	284.068	C16 H12 O5	Emodin-3-methyl ether/physcion	NEG	-0.000497267	-1.75052	80.2791	level2
79	11.057	356.256	C20 H36 O5	8-isoprostaglandin f1α	NEG	-0.000405626	-1.13858	66.3615	level2
80	11.119	394.233	C23 H32 N4 O3	1-(4-methyl-1-piperazinyl)-2-[(3r,4s)-3-{[5-(phenoxymethyl)-1,2-oxazol-3-yl]methyl}-4-piperidinyl]ethanone	POS	-18.0143	-43697.7	66.5029	level2
81	11.232	488.276	C27 H38 N4 O3	1-(4-acetyl-1-piperazinyl)-2-[(3r,4s)-3-({5-[4-(2-methyl-2-propanyl)phenyl]-1,2-oxazol-3-yl}methyl)-4-piperidinyl]ethanone	POS	21.9812	47140.2	71.4898	level2
82	11.257	157.147	C9 H19 N O	2,2,6,6-tetramethyl-4-piperidinol	POS	0.000241722	1.53819	68.8292	level2
83	11.268	432.251	C25 H36 N2 O2	N-({(1s,4s,6s)-4-[2-(cyclopentylamino)-2-oxoethyl]-6-isopropyl-3-methyl-2-cyclohexen-1-yl}methyl)benzamide	NEG	35.9728	90776.9	61.6293	level2
84	11.331	364.223	C22 H30 N4 O2	N-{[(2r,4s,5r)-5-(3-cyclopentyl-1-methyl-1h-pyrazol-5-yl)-1-azabicyclo[2.2.2]oct-2-yl]methyl}-2-furamide	POS	-18.0143	-47128.6	63.4107	level2
85	11.362	350.207	C20 H30 O5	Andrographolide	POS	-0.00240718	-6.87355	75.5935	level2
86	11.478	242.094	C15 H14 O3	Α-lapachone	POS	0.000107295	0.443194	63.4191	level2
87	11.493	262.118	C15 H18 O4	1-(5,8-dimethoxy-2,2-dimethyl-2h-chromen-6-yl)ethanone	POS	-0.00232793	-8.88116	70.0545	level2
88	8.048	492.127	C23 H24 O12	Aurantio-obtusin β-d-glucoside	POS	0.000663721	1.34868	79.3967	level1
89	11.548	266.151	C15 H22 O4	1,9b-dihydroxy-6,6,9a-trimethyl-5,5a,6,7,8,9,9a,9b-octahydronaphtho[1,2-c]furan-3(1h)-one	NEG	-0.000595597	-2.23781	62.3926	level2
90	11.633	764.504	C43 H72 O11	Narasin	POS	-0.00360402	-4.71418	67.6606	level2
91	8.71	220.183	C15 H24 O	(-)-caryophyllene oxide	POS	0.000217283	0.986831	92.6979	level2
92	15.278	300.209	C20 H28 O2	Isotretinoin	POS	-4.75279e-05	-0.158316	86.7652	level2
93	11.833	440.203	C21 H30 N4 O5	N2-{[(3r,4r,5r)-4,5-dihydroxy-3-{[(4-methylphenyl)carbamoyl]amino}-1-cyclohexen-1-yl]carbonyl}-d-leucinamide	POS	21.9809	52558	76.2914	level2
94	11.924	374.209	C22 H30 O5	Methylprednisolone	POS	-2.0421e-05	-0.0545709	63.9028	level2
95	19.633	284.214	C20 H28 O	(9cis)-retinal	POS	-0.000100382	-0.353192	84.6752	level2
96	19.797	284.214	C20 H28 O	All trans-retinal	POS	3.50401e-06	0.0123288	80.7818	level2
97	12.13	242.094	C15 H14 O3	Β-lapachone	POS	8.80404e-05	0.363662	69.0878	level2
98	12.14	308.198	C18 H30 O5	2,3-dinor prostaglandin e1	NEG	-18.011	-55213.1	78.3523	level2
99	10.533	244.11	C15 H16 O3	3-[2-(3-hydroxyphenyl)ethyl]-5-methoxyphenol	POS	0.000103955	0.425854	93.3252	level2
100	12.234	392.218	C21 H30 N4 O2	2-{(3r,4s)-3-[(5-butyl-1,2-oxazol-3-yl)methyl]-4-piperidinyl}-n-(3-pyridinylmethyl)acetamide	POS	21.9807	59369.2	73.8508	level2
101	10.662	284.105	C17 H16 O4	Flavokawain b	POS	3.34796e-05	0.117843	80.0121	level2
102	12.297	336.23	C20 H32 O4	5-(4-carboxy-3-methylbutyl)-1,4a-dimethyl-6-methylenedecahydro-1-naphthalenecarboxylic acid	NEG	-0.000450229	-1.33905	75.9782	level2
103	12.298	328.165	C18 H26 O4	N-pentyl isopentyl phthalate	POS	21.9819	71793.4	64.7002	level2
104	12.01	276.172	C17 H24 O3	Shogaol	POS	-9.56842e-05	-0.346465	77.7917	level2
105	13.493	270.089	C16 H14 O4	Cardamoni	NEG	-0.000633362	-2.34501	92.5152	level2
106	12.384	320.16	C16 H26 O5	3,14-dihydro-15-keto-tetranor prostaglandin e2	POS	21.9819	73720.7	84.099	level2
107	12.414	376.186	C21 H28 O6	8-hydroxy-2,7,7,11,15-pentamethyl-5,12,14-trioxapentacyclo[9.8.0.02,8.04,6.013,18]nonadec-13(18)-ene-3,17-dione	POS	-0.00239952	-6.37849	65.415	level2
108	4.971	180.042	C9 H8 O4	Caffeic acid	NEG	-1.85864e-05	-0.103234	79.4028	level1
109	12.437	334.214	C20 H30 O4	2-hydroxy-4,5',8a'-trimethyl-1'-oxo-4-vinyloctahydro-1'h-spiro[cyclopentane-1,2'-naphthalene]-5'-carboxylic acid	POS	-0.000140287	-0.41975	88.8524	level2
110	12.552	236.141	C14 H22 O4	(+/-)-c75	POS	-18.0104	-70864.6	66.2784	level2
111	6.96	432.106	C21 H20 O10	Afzelin	POS	0.000317734	0.735315	72.0621	level2
112	7.163	420.142	C21 H24 O9	Rhaponticin	POS	0.000173016	0.411803	75.1857	level1
113	8.075	283.121	C17 H17 N O3	(2e)-3-(4-hydroxyphenyl)-n-[2-(4-hydroxyphenyl)ethyl]acrylamide	POS	-5.2142e-05	-0.184169	86.9035	level2
114	12.77	190.136	C13 H18 O	Heptanophenone	POS	0.00026426	1.38985	70.9833	level2
115	12.829	303.101	C16 H12 F3 N3	10-methyl-7-(trifluoromethyl)-5,6-dihydrobenzo[h]pyrazolo[5,1-b]quinazoline	POS	0.00242357	7.996	64.3541	level2
116	12.891	302.188	C19 H26 O3	2-methoxyestradiol	POS	-2.48027e-05	-0.0820772	69.8213	level2
117	8.373	258.089	C15 H14 O4	Rhapontigenin	POS	6.42477e-05	0.248936	74.9724	level1
118	12.939	327.241	C18 H33 N O4	9-nitrooleate	POS	-4.13773e-05	-0.126443	61.9051	level2
119	8.692	302.079	C16 H14 O6	Hematoxylin	NEG	-0.000511758	-1.69412	77.9687	level2
120	6.028	759.293	C34 H46 O18	(-)-syringaresinol di-o-glucoside	POS	17.025	22936.4	77.8444	level1
121	13.094	304.204	C19 H28 O3	7α-hydroxytestosterone	POS	-6.65492e-05	-0.218765	71.9339	level2
122	13.106	364.223	C21 H32 O5	20 β-dihydrocortisol	POS	-0.00239692	-6.58089	65.3525	level2
123	7.017	520.194	C26 H32 O11	Pinoresinol 4-o-glucoside	NEG	-0.000639785	-1.2299	87.9056	level1
124	5.023	190.063	C11 H10 O3	7-methoxy-4-methylcoumarin	POS	0.00026826	1.41143	77.6897	level2
125	5.393	518.163	C22 H30 O14	Sibiricose a5	NEG	-0.00078439	-1.51379	81.1955	level2
126	6.592	224.068	C11 H12 O5	Sinapinic acid	NEG	-0.000221756	-0.989678	93.3894	level2
127	13.597	334.212	C20 H30 O4	(3e)-3-(hydroxymethyl)-2-oxo-5-[(1s,8as)-5,5,8a-trimethyl-2-methylenedecahydro-1-naphthalenyl]-3-pentenoic acid	POS	-0.00242777	-7.2641	70.6444	level2
128	8.961	178.063	C10 H10 O3	Methyl 4-hydroxycinnamate	NEG	-0.000108929	-0.611745	90.3026	level2
129	13.755	492.273	C28 H36 N4 O4	N-{[(2r,4s,5s)-5-{[4-(2-methoxyphenyl)-1-piperazinyl]methyl}-1-azabicyclo[2.2.2]oct-2-yl]methyl}-1,3-benzodioxole-5-carboxamide	NEG	-0.00108121	-2.19636	60.7101	level2
130	13.791	336.23	C20 H32 O4	16,17-dihydroxykauran-18-oic acid	NEG	-0.000446081	-1.32671	86.0019	level2
131	8.962	178.063	C10 H10 O3	Ferulaldehyde	POS	0.000264087	1.48311	76.6127	level2
132	13.804	312.23	C18 H32 O4	(+/-)9-hpode	NEG	-0.000460974	-1.47639	92.1083	level2
133	13.86	344.196	C21 H28 O4	Nor-9-carboxy-δ9-thc	POS	-0.00244725	-7.11	60.2426	level2
134	9.157	206.058	C13 H18 O2	Ibuprofen	POS	-0.0725227	-351.829	80.4063	level2
135	14.127	334.212	C20 H30 O4	Bicyclo prostaglandin e2	NEG	-0.00283495	-8.48243	61.3007	level2
136	0.988	126.032	C6 H6 O3	Phloroglucinol	POS	0.000117614	0.933211	85.1153	level2
137	14.296	316.203	C20 H30 O4	13,14-dihydro-15-keto prostaglandin j2	NEG	-18.011	-53890.6	79.0954	level2
138	14.354	342.181	C21 H26 O4	9-phenyl-1-(2,4,6-trihydroxyphenyl)-1-nonanone	POS	-0.00245401	-7.17164	66.7875	level2
139	10.139	166.063	C9 H10 O3	Paeonol	POS	0.000257783	1.55232	79.517	level2
140	14.443	530.263	C32 H36 N4 O2	{(2r,4s,5r)-5-[1-methyl-3-(2-naphthyl)-1h-pyrazol-5-yl]-1-azabicyclo[2.2.2]oct-2-yl}methyl (4-isopropylphenyl)carbamate	POS	21.9792	43242	65.4115	level2
141	22.894	404.366	C27 H48 O2	5-henicosyl-1,3-benzenediol	POS	0.000129018	0.319063	73.159	level2
142	14.477	348.23	C21 H32 O4	(1s,4ar,5s)-5-[(3e)-5-methoxy-3-methyl-5-oxo-3-penten-1-yl]-1,4a-dimethyl-6-methylenedecahydro-1-naphthalenecarboxylic acid	NEG	-0.000230621	-0.662266	67.7797	level2
143	1.097	347.063	C10 H14 N5 O7 P	Adenosine 5′-monophosphate	POS	-0.000232473	-0.669828	70.8745	level1
144	13.093	210.126	C12 H18 O3	Trans-jasmonic acid	POS	0.00025628	1.21965	73.9119	level1
145	14.494	256.24	C16 H32 O2	Pentadecanoic acid methyl ester	POS	0.000130045	0.507513	72.504	level2
146	8.454	192.115	C12 H16 O2	Senkyunolide a	POS	0.000318619	1.65848	84.5137	level2
147	14.889	418.233	C25 H30 N4 O2	2-methoxy-n-({(2r,4s,5r)-5-[1-methyl-3-(2-naphthyl)-1h-pyrazol-5-yl]-1-azabicyclo[2.2.2]oct-2-yl}methyl)acetamide	POS	-0.00366309	-8.75841	60.4935	level2
148	10.419	320.126	C17 H20 O6	Mycophenolic acid	NEG	-0.000395095	-1.23419	69.7999	level2
149	12.361	194.131	C12 H18 O2	Sedanolide	POS	0.000301	1.5505	81.0386	level2
150	14.986	292.204	C18 H28 O3	9s,13r-12-oxophytodienoic acid	POS	0.000111744	0.382419	92.2376	level2
151	15.053	334.214	C20 H32 O5	8-iso-15-keto-prostaglandin-f2β	NEG	-18.011	-51134.9	75.2472	level2
152	15.077	292.203	C18 H30 O4	13(s)-hpotre	NEG	-18.011	-58059.7	75.6453	level2
153	21.064	386.318	C26 H42 O2	Stearoylbenzoylmethane	POS	5.00822e-06	0.012964	75.4725	level2
154	4.974	122.037	C7 H6 O2	4-hydroxybenzaldehyde	NEG	0.000109092	0.89393	92.5293	level2
155	15.269	296.235	C18 H32 O3	(+/-)9-hode	NEG	-0.000430734	-1.45403	82.8253	level2
156	15.273	318.219	C20 H32 O4	Prostaglandin f2α 1-11-lactone	NEG	-18.011	-53567.5	83.9226	level2
157	9.345	138.105	C9 H14 O	Isophorone	POS	0.000230145	1.66645	78.5354	level2
158	1.101	192.027	C6 H8 O7	Citric acid	NEG	-0.000245705	-1.27953	89.7565	level1
159	0.734	132.053	C4 H8 N2 O3	3-ureidopropionic acid	NEG	-0.00010155	-0.769006	67.4848	level2
160	1.098	174.016	C6 H6 O6	Cis-aconitic acid	NEG	-0.000252647	-1.45186	75.8429	level2
161	15.519	336.266	C21 H38 O4	1-linoleoyl glycerol	POS	-18.0106	-50837.5	97.7037	level2
162	18.741	299.282	C18 H37 N O2	Palmitoyl ethanolamide	POS	-4.84106e-05	-0.161756	94.961	level2
163	15.568	360.227	C22 H32 O4	Cannabigerolic acid	POS	-0.00258193	-7.16744	62.6124	level2
164	6.336	146.021	C5 H6 O5	2-oxoglutaric acid	NEG	-7.13097e-05	-0.488351	74.964	level2
165	7.097	148.037	C5 H8 O5	D-α-hydroxyglutaric acid	NEG	-3.28987e-05	-0.222233	77.2222	level2
166	0.685	566.055	C15 H24 N2 O17 P2	Uridine 5'-diphosphogalactose	NEG	-0.00022901	-0.404573	91.5494	level2
167	15.776	386.282	C25 H38 O3	Testosterone isocaproate	POS	0.0001307	0.338353	81.0202	level2
168	15.929	438.238	C23 H30 N6 O3	N-desethyl acetildenafil	POS	0.000546172	1.24629	64.2777	level2
169	1.132	135.055	C5 H5 N5	Adenine	POS	0.000151569	1.12228	69.9822	level1
170	16.162	468.249	C24 H38 N4 O3	1-(4-acetyl-1-piperazinyl)-2-[(3r,4s)-3-{[5-(cyclohexylmethyl)-1,2-oxazol-3-yl]methyl}-4-piperidinyl]ethanone	POS	37.9548	88206.7	64.118	level2
171	16.226	326.225	C22 H32 O3	14(s)-hdha	POS	-18.0106	-52320.7	83.0728	level2
172	1.165	151.05	C5 H5 N5 O	Guanine	POS	0.000179749	1.19	74.1968	level1
173	1.165	283.092	C10 H13 N5 O5	Guanosine	POS	-0.000119513	-0.422172	88.0511	level2
174	16.328	376.223	C20 H34 O5	5-trans prostaglandin f2β	POS	21.9821	62054.1	60.2833	level2
175	16.343	390.256	C25 H36 O2	2,2-methylenebis(4-ethyl-6-tert-butylphenol)	POS	21.9845	59696.4	66.0465	level2
176	16.418	308.068	C16 H14 O5	5,7-dihydroxy-4-(4-methoxyphenyl)-2-chromanone	POS	21.9843	76845.5	63.7686	level2
177	14.014	372.194	C22 H28 O5	Veraguensin	POS	8.18315e-05	0.219863	88.8426	level1
178	3.523	408.18	C11 H12 N2 O2	Dl-tryptophan	POS	204.09	999999	75.9104	level2
179	16.569	322.25	C20 H34 O3	5-[(1s,2r,4ar)-5-(hydroxymethyl)-1,2,4a-trimethyl-1,2,3,4,4a,7,8,8a-octahydro-1-naphthalenyl]-3-methylpentanoic acid	NEG	-0.000393085	-1.21981	69.9928	level2
180	5.872	136.053	C8 H8 O2	4-(2-furyl)-3-buten-2-one	POS	0.000255744	1.87975	73.7004	level2
181	0.701	172.014	C3 H9 O6 P	Glycerol 3-phosphate	NEG	-2.39244e-05	-0.139084	77.6038	level2
182	16.779	362.243	C20 H36 O4	11-deoxy prostaglandin f1α	POS	21.9819	64603	78.216	level2
183	16.778	436.258	C21 H41 O7 P	Oleoyl-l-α-lysophosphatidic acid	NEG	-0.000551576	-1.26433	90.2703	level2
184	17.142	372.278	C23 H36 N2 O2	Finasteride	POS	-1.7408e-05	-0.0467608	62.7819	level2
185	17.181	348.266	C22 H36 O3	3-methyl-5-(5,5,8a-trimethyl-2-methylene-7-oxodecahydro-1-naphthalenyl)pentyl acetate	POS	-5.90129e-05	-0.169448	89.9726	level2
186	14.605	394.272	C23 H38 O5	2-(14,15-epoxyeicosatrienoyl) glycerol	POS	0.000108827	0.27602	83.6645	level2
187	0.796	174.016	C6 H6 O6	Dehydroascorbic acid	NEG	-0.000282049	-1.62082	64.5886	level1
188	17.475	323.282	C20 H37 N O2	Linoleoyl ethanolamide	POS	-5.65604e-05	-0.174956	92.6088	level2
189	17.477	345.264	C22 H37 N O3	(+/-)5(6)-eet ethanolamide	POS	-18.013	-49584.7	65.6199	level2
190	17.513	363.314	C24 H39 N O	Oleyl anilide	POS	6.0106	16822.1	68.1474	level2
191	17.561	256.24	C16 H32 O2	Palmitic acid	NEG	-0.000526802	-2.05589	91.3787	level2
192	17.706	346.212	C21 H30 O4	Corticosterone	POS	-0.00243146	-7.023	72.9465	level2
193	18.206	783.409	C45 H57 N3 O9	Beauvericin	POS	-0.000862508	-1.10097	90.4028	level2
194	17.857	338.245	C20 H34 O4	11-deoxy prostaglandin f2β	NEG	-0.000456877	-1.35073	75.3734	level2
195	18.18	456.361	C30 H48 O3	Testosterone undecanoate	POS	0.000437218	0.958055	77.2544	level2
196	4.91	788.2	C33 H40 O22	Quercetin-3-o-β-d-glucose-7-o-β-d-gentiobioside	POS	-0.00111638	-1.41636	86.7803	level1
197	5.576	304.058	C15 H12 O7	Taxifolin	POS	1.24933e-05	0.0410884	72.7431	level2
198	18.454	306.256	C20 H34 O2	Γ-linolenic acid ethyl ester	POS	-3.96054e-05	-0.129321	95.853	level2
199	6.287	624.168	C28 H32 O16	Isorhamnetin-3-o-nehesperidine	POS	-0.000792669	-1.26996	86.6727	level1
200	18.89	456.36	C30 H48 O3	Ursolic acid	NEG	-0.000808205	-1.77098	79.1462	level2
201	18.943	463.351	C24 H46 O7	Peg diethylhexanoate n4	POS	17.0267	38148.8	89.6842	level2
202	19.015	314.225	C21 H30 O2	Cannabidiol	POS	-7.03455e-05	-0.22387	80.9761	level2
203	19.033	442.345	C29 H46 O3	Testosterone decanoate	POS	0.000343296	0.776082	80.3076	level2
204	6.671	464.095	C21 H20 O12	Isoquercitrin	NEG	-0.000693997	-1.49538	96.2497	level1
205	19.098	496.353	C30 H50 O4	Diundecyl phthalate	POS	21.9825	46340.3	65.8329	level2
206	6.96	594.158	C27 H30 O15	Kaempferol-3-o-rutinoside	NEG	-0.000314342	-0.529055	95.5508	level1
207	7.073	624.169	C28 H32 O16	Narcissoside	POS	9.19976e-06	0.0147392	93.5303	level1
208	19.35	640.471	C20 H32 O3	(+/-)11(12)-eet	NEG	320.236	1e+06	80.8335	level2
209	19.39	456.323	C24 H44 N4 O2	2-[(1s,4s,5s)-4-{[(cyclohexylcarbamoyl)amino]methyl}-5-isopropyl-2-methyl-2-cyclohexen-1-yl]-n-[2-(dimethylamino)ethyl]acetamide	NEG	35.9767	85588.2	65.7576	level2
210	19.492	402.273	C25 H38 O4	Terpestacin	POS	-0.00429528	-10.6774	66.0193	level2
211	7.175	448.1	C21 H20 O11	Astragalin	NEG	-0.000597924	-1.33435	94.0264	level1
212	7.203	302.079	C16 H14 O6	Hesperetin	POS	-0.000113833	-0.376832	76.6803	level2
213	7.275	448.101	C21 H20 O11	Kaempferol-7-o-β-d-glucopyranoside	POS	0.00030577	0.682368	89.9077	level1
214	7.442	770.226	C34 H42 O20	Typhaneoside	POS	-0.000977943	-1.26968	89.3766	level2
215	8.056	624.207	C29 H36 O15	Methyl hesperidin	NEG	0.00113634	1.82045	72.3456	level1
216	8.476	256.074	C15 H12 O4	Isoliquiritigenin	POS	9.17126e-05	0.358149	63.7067	level2
217	19.799	452.329	C30 H44 O3	Boldenone undecylenate	POS	0.000298255	0.659377	73.5293	level2
218	19.831	313.298	C19 H39 N O2	R-palmitoyl-(2-methyl) ethanolamide	POS	-5.60428e-05	-0.17888	68.8449	level2
219	19.837	494.338	C30 H48 O4	Maslinic acid	POS	21.9827	46538.5	64.3592	level2
220	8.728	302.042	C15 H10 O7	Morin	NEG	-0.000433746	-1.43604	94.9569	level1
221	2.234	189.09	C10 H11 N3 O	1-(2,7-dimethylpyrazolo[1,5-a]pyrimidin-6-yl)ethan-1-one	POS	0.000213405	1.12859	60.7059	level2
222	2.624	154.027	C7 H6 O4	Protocatechuic acid	NEG	-5.3021e-05	-0.344233	89.7748	level2
223	8.875	302.042	C15 H10 O7	Quercetin	NEG	-0.000438376	-1.45137	94.3419	level2
224	2.972	320.174	C17 H24 N2 O4	N-{4-[(2r,3r)-3-(hydroxymethyl)-4-methyl-5-oxo-2-morpholinyl]phenyl}-2,2-dimethylpropanamide	POS	-7.93499e-05	-0.247834	63.9216	level2
225	9.103	316.058	C16 H12 O7	3-methoxy-5,7,3',4'-tetrahydroxy-flavone	POS	-5.80309e-05	-0.183608	86.5875	level2
226	9.184	622.19	C29 H34 O15	Pectolinarin	POS	-0.00022375	-0.359617	80.4861	level1
227	9.489	272.069	C15 H12 O5	Naringenin chalcone	POS	5.40639e-05	0.198714	85.0233	level1
228	20.8	300.209	C20 H30 O3	15-deoxy-δ12,14-prostaglandin a1	POS	-18.0108	-56598.7	78.1733	level2
229	9.502	256.074	C15 H12 O4	4',7-dihydroxyflavanone	POS	9.81108e-05	0.383135	62.8583	level2
230	20.849	280.24	C18 H32 O2	Linoleic acid	NEG	-0.000564017	-2.01262	91.6563	level2
231	20.872	327.314	C20 H41 N O2	Stearoyl ethanolamide	POS	-9.44378e-05	-0.288524	92.7885	level2
232	10.086	316.058	C16 H12 O7	Isorhamnetin	POS	-4.16471e-05	-0.13177	94.9602	level1
233	10.309	344.089	C18 H16 O7	Eupatilin	NEG	-0.000385705	-1.12094	82.6994	level1
234	10.426	330.074	C17 H14 O7	Iristectorigenin b	POS	-4.52276e-05	-0.137023	83.5067	level1
235	21.837	390.277	C24 H38 O4	Bis(2-ethylhexyl) phthalate	POS	0.000141108	0.36156	93.4366	level2
236	10.441	358.105	C19 H18 O7	Gardenin b	POS	-4.2583e-06	-0.0118912	84.1869	level2
237	11.045	256.073	C15 H12 O4	Pinocembrin	NEG	-0.000455714	-1.77962	67.8275	level1
238	12.054	402.132	C21 H22 O8	Nobiletin	POS	0.00011854	0.294778	92.6571	level1
239	12.675	314.079	C17 H14 O6	Pectolinarigenin	POS	-4.6352e-06	-0.0147581	79.8344	level1
240	3.065	230.163	C11 H22 N2 O3	Tert-butyl n-[1-(aminocarbonyl)-3-methylbutyl]carbamate	POS	0.000135075	0.586865	63.6925	level2
241	3.233	178.041	C5 H10 N2 O3 S	Cysteinylglycine	POS	0.000201276	1.1305	82.2143	level2
242	12.919	372.121	C20 H20 O7	Tangeretin	POS	2.97705e-05	0.0800021	91.6412	level1
243	13.687	300.1	C17 H16 O5	4',7-di-o-methylnaringenin	POS	-2.49635e-05	-0.0831841	63.0975	level1
244	0.8	344.131	C12 H24 O11	Maltitol	NEG	-0.000474476	-1.37876	82.4037	level1
245	3.93	228.148	C11 H20 N2 O3	Leucylproline	POS	0.000116818	0.512029	87.216	level2
246	7.384	188.105	C9 H16 O4	Azelaic acid	NEG	-3.69302e-05	-0.196328	91.2661	level1
247	4.168	189.043	C10 H7 N O3	Kynurenic acid	POS	0.000247229	1.30779	86.9819	level2
248	4.441	506.163	C20 H28 O12	Methyl 2-{[2-o-(6-deoxy-α-l-mannopyranosyl)-β-d-glucopyranosyl]oxy}benzoate	NEG	46.0046	99975.6	72.4561	level2
249	4.456	448.157	C17 H30 O12	6-o-(2-methylbutanoyl)-α-d-glucopyranosyl α-d-glucopyranoside	POS	21.9828	51581.9	66.9012	level2
250	7.983	160.073	C7 H12 O4	3,3-dimethylglutaric acid	NEG	-0.000143864	-0.898734	74.3181	level1
251	11.052	210.126	C12 H18 O3	Jasmonic acid	POS	0.000236663	1.12629	79.6761	level2
252	4.689	129.152	C8 H19 N	N,n-diisopropylethylamine (dipea)	POS	0.000231627	1.79345	61.3475	level2
253	4.713	354.095	C16 H18 O9	Chlorogenic acid	NEG	-0.000264285	-0.746366	94.4356	level2
254	0.794	130.027	C5 H6 O4	Mesaconic acid	NEG	-8.75491e-05	-0.673317	63.0645	level2
255	13.799	334.212	C20 H32 O5	15-keto prostaglandin e1	POS	-18.013	-51140.5	67.9309	level2
256	4.955	458.177	C20 H25 F3 N4 O5	1-[(1s,2s,3s,4r,5r)-4-(4-acetyl-1-piperazinyl)-3-hydroxy-6,8-dioxabicyclo[3.2.1]oct-2-yl]-3-[3-(trifluoromethyl)phenyl]urea	POS	-0.00093677	-2.04456	64.6508	level2
257	14.129	377.293	C23 H39 N O3	Arachidonoyl serinol	POS	3.03388e-05	0.0804117	66.8639	level2
258	15.113	306.219	C17 H32 O3	16-heptadecyne-1,2,4-triol	POS	21.9842	77345.3	67.0817	level2
259	15.25	274.193	C18 H28 O3	12-oxo phytodienoic acid	POS	-18.0106	-61637	94.4018	level2
260	5.16	403.221	C19 H30 O8	3-hydroxy-3,5,5-trimethyl-4-(3-oxo-1-buten-1-ylidene)cyclohexyl β-d-glucopyranoside	POS	17.0267	44088.4	94.6054	level2
261	5.224	508.168	C24 H27 F N4 O6	Methyl n-{[(2s)-4-(3-fluorobenzoyl)-1-(methoxyacetyl)-2-piperazinyl]carbonyl}-3-(3-pyridinyl)-d-alaninate	POS	21.9762	45200.7	60.721	level2
262	5.312	610.153	C27 H30 O16	4-(5,7-dihydroxy-4-oxo-4h-chromen-2-yl)-2-(β-d-glucopyranosyloxy)phenyl β-d-glucopyranoside	POS	-0.000356652	-0.584528	87.5863	level2
263	5.34	454.145	C28 H22 O6	5-{(2r,3s)-6-hydroxy-2-(4-hydroxyphenyl)-4-[(e)-2-(4-hydroxyphenyl)vinyl]-2,3-dihydro-1-benzofuran-3-yl}-1,3-benzenediol	POS	0.0038134	8.39695	67.9618	level2
264	15.371	278.224	C18 H30 O2	Α-eleostearic acid	POS	-0.000149479	-0.537261	97.2705	level2
265	5.4	404.166	C23 H26 N4 O2 S	N-({(2r,4s,5r)-5-[6-(2-furyl)-2-methyl-4-pyrimidinyl]-1-azabicyclo[2.2.2]oct-2-yl}methyl)-2-(2-thienyl)acetamide	POS	-18.0118	-42663.9	61.6151	level2
266	10.742	230.151	C12 H22 O4	Dodecanedioic acid	NEG	-0.000373685	-1.62365	86.5867	level2
267	16.002	294.22	C18 H30 O3	9-oxo-10(e),12(e)-octadecadienoic acid	POS	5.95341e-05	0.202346	96.8825	level2
268	5.523	464.096	C21 H20 O12	Hyperoside	POS	0.00033981	0.732199	82.664	level2
269	5.56	336.169	C17 H24 N2 O5	N-{4-[(2r,3r)-3-(hydroxymethyl)-4-isopropyl-5-oxo-2-morpholinyl]phenyl}-2-methoxyacetamide	POS	-6.90802e-06	-0.0205493	63.3259	level2
270	16.236	348.228	C19 H34 O4	Avocadyne 1-acetate	POS	21.9819	67378.5	85.0892	level2
271	5.748	352.15	C19 H22 N4 O4	N-{4-[(2r,3r)-3-(hydroxymethyl)-4-isopropyl-5-oxo-2-morpholinyl]phenyl}-2-pyrazinecarboxamide	POS	-18.0146	-48666.5	60.5661	level2
272	5.801	448.101	C21 H20 O11	Kaempferol-7-o-glucoside	POS	0.000289201	0.645393	88.6288	level2
273	16.54	376.223	C20 H34 O5	11β-prostaglandin f2α	POS	21.982	62053.8	65.8163	level2
274	5.969	320.126	C17 H22 O7	15-acetyldeoxynivalenol	POS	-18.0105	-53263.9	61.0977	level2
275	6.001	278.163	C15 H22 N2 O3	Tolycaine	POS	-0.000374714	-1.3471	81.3889	level2
276	12.437	334.214	C20 H30 O4	13,14-dihydro-15-keto prostaglandin a2	NEG	-0.00045217	-1.35293	75.8079	level2
277	6.056	259.178	C13 H25 N O4	Hexanoylcarnitine	POS	8.11209e-05	0.312993	88.2497	level2
278	6.138	146.037	C9 H6 O2	Coumarin	POS	0.000199562	1.36652	85.2827	level2
279	19.494	254.225	C16 H30 O2	Palmitoleic acid	POS	5.98238e-05	0.235319	95.7298	level2
280	6.244	368.145	C19 H26 Cl2 N2 O	U-50488	POS	0.00255053	6.9281	61.1115	level2
281	20.813	378.277	C23 H38 O4	2-arachidonoyl glycerol	POS	-0.000176944	-0.467764	62.4283	level2
282	6.314	360.142	C16 H24 O9	1-(β-d-glucopyranosyloxy)-7-methyl-1,4a,5,6,7,7a-hexahydrocyclopenta[c]pyran-4-carboxylic acid	NEG	-0.000536303	-1.48914	64.2562	level2
283	15.759	244.203	C14 H28 O3	(r)-3-hydroxy myristic acid	NEG	-0.00044421	-1.81901	84.8329	level2
284	6.411	258.089	C15 H14 O4	Isorhapontigenin	POS	3.83586e-05	0.148625	84.9814	level2
285	17.366	296.235	C18 H34 O4	(+/-)12(13)-dihome	NEG	-18.011	-57315.2	95.5581	level2
286	4.007	176.068	C7 H12 O5	2-isopropylmalic acid	NEG	-1.94432e-05	-0.11043	88.2486	level2
287	6.473	610.153	C27 H30 O16	Rutin	NEG	-0.000544201	-0.891908	96.3817	level2
288	6.514	599.222	C27 H34 O14	4-{(e)-2-[3-(β-d-glucopyranosyloxy)-5-hydroxyphenyl]vinyl}-2-methoxyphenyl β-d-glucopyranoside	POS	17.0271	29246.4	86.3372	level2
289	6.516	522.209	C26 H34 O11	Lariciresinol 4-o-glucoside	NEG	-0.000750616	-1.43738	80.944	level2
290	6.528	356.256	C20 H36 O5	Lagochilin	POS	-4.10099e-05	-0.115114	75.6546	level2
291	7.995	456.332	C28 H41 N O3	N-arachidonoyl dopamine	POS	17.0231	38749.7	63.3903	level2
292	6.627	338.246	C20 H36 O5	13,14-dihydro prostaglandin e1	POS	-18.0106	-50555.1	81.5484	level2
293	6.662	287.152	C17 H21 N O3	3a-(3,4-dimethoxyphenyl)-1-methyl-1,2,3,3a,4,5-hexahydro-6h-indol-6-one	POS	-2.7708e-05	-0.0964925	63.4701	level2
294	8.48	294.256	C19 H34 O2	Methyl linoleate	POS	7.44493e-07	0.00253009	60.5506	level2
295	6.753	432.249	C24 H34 N4 O2	2-[(3r,4s)-3-{[5-(cyclohexylmethyl)-1,2-oxazol-3-yl]methyl}-4-piperidinyl]-n-(3-pyridinylmethyl)acetamide	POS	21.981	53577.1	72.4081	level2
296	6.803	414.26	C21 H36 N4 O3	(2r)-n-[(2s)-1-amino-3-cyclohexyl-1-oxo-2-propanyl]-1-(cyclohexylcarbonyl)-2-piperazinecarboxamide	POS	21.9808	56033.5	70.7304	level2
297	6.81	136.125	C10 H16	(−)-α-pinene	POS	0.000251638	1.84858	72.8993	level2
298	9.033	348.191	C18 H30 O5	2,3-dinor-8-epi-prostaglandin f2α	POS	21.982	67386.3	71.512	level2
299	6.899	492.127	C23 H24 O12	Tricin 5-o-β-d-glucoside	POS	0.000704398	1.43133	84.2183	level2
300	6.93	320.235	C20 H34 O4	(+/-)11(12)-dihet	POS	-18.0106	-53247.1	82.1886	level2
301	9.149	160.11	C8 H16 O3	2-hydroxyoctanoic acid	NEG	-3.38532e-05	-0.211437	80.2662	level2
302	9.395	336.23	C20 H32 O4	Prostaglandin b1	POS	-3.21417e-05	-0.0955943	81.1051	level2
303	6.961	286.048	C15 H10 O6	Kaempferol	POS	-8.73195e-05	-0.305262	94.5071	level2
304	6.995	150.105	C10 H14 O	Carvone	POS	0.000213385	1.42157	91.6799	level2
305	9.819	328.225	C18 H32 O5	Corchorifatty acid f	NEG	-0.000413193	-1.25887	88.9824	level2
306	14.981	170.131	C10 H18 O2	Delta-decalactone	POS	0.000276418	1.62474	62.8431	level1
307	5.457	162.032	C9 H6 O3	4-hydroxycoumarin	POS	0.000227201	1.4022	66.4944	level2
308	8.743	300.027	C15 H8 O7	Demethylwedelolactone	NEG	-0.000317736	-1.05902	83.1678	level2
309	9.222	162.032	C9 H6 O3	7-hydroxycoumarine	POS	0.000213475	1.31749	80.4998	level2
310	7.187	338.199	C21 H26 N2 O2	Methyl ibogamine-18-carboxylate	POS	-3.52541e-05	-0.10424	65.8739	level2
311	1.099	307.083	C10 H17 N3 O6 S	L-glutathione (reduced)	NEG	-0.000662558	-2.15758	83.1692	level2
312	7.197	304.24	C20 H32 O2	Mesterolone	POS	-4.51972e-05	-0.148558	83.8222	level2
313	1.191	180.063	C6 H12 O6	L-sorbose	NEG	-0.000214938	-1.19368	93.8359	level1
314	7.205	138.032	C7 H6 O3	Salicylic acid	NEG	-2.65162e-05	-0.192102	93.1826	level2
315	1.173	179.08	C6 H13 N O5	D-(+)-glucosamine	POS	0.000326078	1.82086	67.3588	level1
316	1.01	359.143	C12 H22 O11	Α-lactose	POS	17.0264	49767.9	90.4557	level2
317	3.511	332.11	C13 H18 O7	D(-)-salicin	NEG	46.0051	160798	76.7517	level1
318	0.841	150.053	C5 H10 O5	D-(-)-lyxose	NEG	-0.000241496	-1.60941	96.2718	level2
319	7.576	405.2	C18 H28 O9	{(1r,2r)-2-[(2z)-5-(hexopyranosyloxy)-2-penten-1-yl]-3-oxocyclopentyl}acetic acid	POS	17.0267	43863.6	87.6266	level2
320	7.602	452.225	C19 H34 O9	2-(hydroxymethyl)-6-[(e)-4-(1,2,4-trihydroxy-2,6,6-trimethylcyclohexyl)but-3-en-2-yl]oxyoxane-3,4,5-triol	NEG	46.0047	113251	68.8467	level2
321	7.709	438.15	C24 H21 F N4 O2	App-fubinaca	POS	21.9854	52828.7	62.9734	level2
322	7.876	286.23	C20 H32 O2	Arachidonic acid	POS	-18.0104	-59198.1	91.1372	level2
323	7.876	304.24	C20 H32 O2	(4s,4ar)-4-[(3s)-3-hydroxy-3-methylpent-4-enyl]-3,4a,8,8-tetramethyl-5,6,7,8a-tetrahydro-4h-naphthalen-1-one	POS	0.000108904	0.357953	91.8022	level2
324	7.876	322.251	C20 H36 O4	11-deoxy prostaglandin f1β	POS	-18.0105	-52931.3	75.8626	level2
325	1.268	178.048	C6 H10 O6	Δ-gluconic acid δ-lactone	NEG	-0.000178221	-1.00097	83.7861	level2
326	7.983	116.084	C6 H12 O2	Hexanoic acid	NEG	7.53767e-05	0.64933	64.1103	level2
327	1.304	504.168	C18 H32 O16	Manninotriose	NEG	-0.00130134	-2.58115	77.3688	level2
328	1.331	180.063	C6 H12 O6	D-(+)-glucose	NEG	-0.00016513	-0.917068	96.7141	level2
329	8.034	400.28	C20 H42 O6	Poly thf n5	POS	21.982	58107.7	81.4835	level2
330	1.608	148.037	C5 H8 O5	Δ-ribono-1,4-lactone	NEG	-0.000148751	-1.00482	70.89	level2
331	11.655	342.116	C12 H22 O11	Sucrose	NEG	-0.00048774	-1.42565	93.26	level2
332	8.064	230.115	C11 H18 O5	2-(6-hydroxyhexyl)-3-methylenesuccinic acid	NEG	-0.000332155	-1.44343	87.3048	level2
333	3.498	136.053	C8 H8 O2	4-methoxybenzaldehyde	POS	0.000180568	1.3272	86.1932	level2
334	8.09	362.17	C18 H28 O6	5-acetoxy-3-(hydroxymethyl)-6-isopropyl-2-oxo-3-cyclohexen-1-yl 3-methylpentanoate	POS	21.9818	64616.5	73.173	level2
335	8.321	294.126	C19 H18 O3	Trans,trans-1,3-bis(4-methoxybenzylidene) acetone	POS	-7.65632e-05	-0.260308	62.9577	level2
336	4.662	153.043	C7 H7 N O3	3-aminosalicylic acid	POS	0.000213891	1.39759	87.4281	level2
337	8.411	320.235	C20 H32 O3	(3s)-3-methyl-5-[(1s,8ar)-2,5,5,8a-tetramethyl-4-oxo-1,4,4a,5,6,7,8,8a-octahydro-1-naphthalenyl]pentanoic acid	POS	-3.11102e-05	-0.0971479	91.5198	level2
338	8.411	366.202	C19 H28 N4 O2	Adb-pinaca	POS	21.9806	63856	76.882	level2
339	8.424	186.089	C9 H14 O4	1-(carboxymethyl)cyclohexanecarboxylic acid	NEG	-0.000159266	-0.855857	80.9359	level2
340	11.496	225.127	C14 H15 N3	Cyprodinil	POS	0.000248875	1.10549	95.4222	level2
341	22.264	374.282	C24 H38 O3	Ginkgolic acid c17-1	NEG	-0.000466361	-1.24601	90.834	level2
342	12.945	375.031	C15 H16 Cl3 N3 O2	Prochloraz	POS	0.000194521	0.518681	95.0692	level2
343	8.69	304.24	C20 H34 O3	15-oxoede	POS	-18.0106	-55890	91.9565	level2
344	20.093	134.073	C9 H10 O	4-ethylbenzaldehyde	POS	-0.000129816	-0.968244	81.5077	level2
345	1.255	188.116	C8 H16 N2 O3	N-α-acetyl-l-lysine	POS	0.000251219	1.33545	68.6412	level1
346	0.786	229.088	C9 H15 N3 O2 S	L-ergothioneine	POS	-0.000288317	-1.25854	93.7709	level2
347	1.095	612.151	C20 H32 N6 O12 S2	L-glutathione oxidized	POS	-0.000581739	-0.950319	88.3895	level2
348	8.743	398.264	C20 H40 O6	Peg monolaurate n4	POS	21.982	58418.9	81.8927	level2
349	1.731	126.043	C5 H6 N2 O2	1h-imidazole-1-acetic acid	POS	0.000181945	1.44352	73.8863	level2
350	2.783	188.116	C8 H16 N2 O3	Glycyl-l-leucine	NEG	-0.000161164	-0.856727	90.0409	level2
351	6.153	132.054	C4 H8 N2 O3	Glycylglycine	NEG	3.46207e-06	0.0262172	63.2997	level2
352	6.425	246.1	C13 H14 N2 O3	N-acetyl-dl-tryptophan	NEG	-0.000453398	-1.84233	97.7811	level2
353	0.692	146.106	C6 H14 N2 O2	L-lysine	POS	4.36668e-05	0.298872	87.409	level2
354	0.703	155.07	C6 H9 N3 O2	L-histidine	POS	3.97087e-05	0.25607	95.9137	level2
355	9.105	224.105	C12 H16 O4	Senkyunolide h	POS	0.00021118	0.942327	84.2412	level2
356	0.851	147.053	C5 H9 N O4	L-glutamic acid	NEG	-0.000100969	-0.686617	68.2641	level2
357	0.905	131.059	C5 H9 N O3	L-hydroxyproline	POS	0.000298362	2.27656	72.2076	level2
358	1.002	132.054	C4 H8 N2 O3	Asparagine	POS	0.000159581	1.20845	89.5732	level2
359	9.186	492.198	C24 H27 F3 N4 O4	1-[(1s,2s,3s,4r,5r)-3-hydroxy-4-(4-phenyl-1-piperazinyl)-6,8-dioxabicyclo[3.2.1]oct-2-yl]-3-[3-(trifluoromethyl)phenyl]urea	POS	-0.000610246	-1.23984	72.5452	level2
360	6.425	204.09	C11 H12 N2 O2	D-(+)-tryptophan	NEG	-0.000124582	-0.610429	91.3802	level2
361	0.84	130.122	C5 H14 N4	Agmatine	POS	5.51203e-05	0.423605	82.1938	level1
362	9.388	394.233	C20 H36 O6	Thromoboxane b1	POS	21.9819	59051.4	68.3804	level2
363	9.389	320.235	C20 H32 O3	(5ξ,9ξ,16ξ)-17-hydroxykauran-19-oic acid	POS	-4.92181e-05	-0.153694	88.1366	level2
364	17.424	704.395	C43 H52 N4 O5	Voacamine	POS	0.00129513	1.83865	64.0635	level2
365	9.399	270.052	C15 H10 O5	Genistein	NEG	-0.000495782	-1.83587	61.1681	level2
366	9.428	322.178	C16 H28 O5	(6e)-10-heptyl-5,8,9-trihydroxy-3,4,5,8,9,10-hexahydro-2h-oxecin-2-one	POS	21.9843	73233.8	61.8847	level2
367	0.896	129.079	C6 H11 N O2	Pipecolic acid	POS	-1.03224e-05	-0.0799696	75.2047	level2
368	1.152	136.1	C8 H12 N2	Tetramethylpyrazine	POS	0.000200774	1.47519	64.3148	level2
369	9.586	132.058	C9 H8 O	Trans-cinnamaldehyde	POS	0.000165156	1.25064	79.3217	level2
370	9.645	202.121	C10 H18 O4	3-tert-butyladipic acid	POS	0.000270644	1.33902	70.7582	level2
371	9.816	320.235	C20 H32 O3	3-methyl-5-[(1s,2r,4ar)-1,2,4a,5-tetramethyl-7-oxo-1,2,3,4,4a,7,8,8a-octahydro-1-naphthalenyl]pentanoic acid	POS	-8.33956e-05	-0.26042	88.9758	level2
372	4.716	341.162	C20 H23 N O4	(+)-magnoflorine	POS	-0.000813024	-2.3831	67.6961	level2
373	9.905	378.167	C20 H26 O7	1,3-dihydroxy-1-(7-methoxy-2-oxo-2h-chromen-6-yl)-3-methyl-2-butanyl 3-methylbutanoate	NEG	-0.000413197	-1.09263	73.2501	level2
374	9.907	350.207	C21 H28 N4 O2	N-({(2r,4s,5r)-5-[3-(4-methoxyphenyl)-1-methyl-1h-pyrazol-5-yl]-1-azabicyclo[2.2.2]oct-2-yl}methyl)acetamide	POS	-18.0143	-48922.5	70.0872	level2
375	9.912	396.249	C21 H38 N2 O4 S	N-{(1s,2s,8s,8as)-8-hydroxy-1,4a-dimethyl-7-[(2s)-1-oxo-1-(1-piperidinyl)-2-propanyl]decahydro-2-naphthalenyl}methanesulfonamide	POS	-18.0064	-43466.9	62.202	level2
376	9.967	400.171	C24 H23 F N4 O2	N-[(1r,9s)-11-(4-fluorobenzyl)-6-oxo-7,11-diazatricyclo[7.3.1.02,7]trideca-2,4-dien-5-yl]isonicotinamide	POS	-18.0095	-43066.2	61.0532	level2
