# Supplementary material for: Untargeted metabolomics in Anectocillus roxburghii with habitat heterogeneity and the key abiotic factors affecting its active ingredients
Source: Front Plant Sci. 2024 Mar 8;15:1368880. doi: 10.3389/fpls.2024.1368880 (PMC10964796; doi:10.3389/fpls.2024.1368880)
Supplement: Supplementary Table 5 — Summary of abbreviations for compounds in figure 3C and figure 4B. [file Table_5.xlsx]

## Sheet: Sheet1
Table 5 Summary of abbreviations for compounds in figure 3C and figure 4B
Figure 3C	compound 1	N2-(2-benzoylphenyl)-1-benzylpyrrolidine-2-carboxamide
	compound 2	3-[2-(3,5-dihydroxyphenyl)ethyl]phenyl hydrogen sulfate
	compound 3	2,4-dihydroxyheptadec-16-ynyl acetate
	compound 4	(2s)-1-(4-chlorophenyl)-4,4-dimethyl-2-(1h-1,2,4-triazol-1-yl)-3-pentanol
	compound 5	5-hydroxy-2-(4-methoxyphenyl)-6,8-dimethyl-4-oxo-3,4-dihydro-2h-chromen-7-yl beta-d-allopyranoside
	compound 6	5-butyl-2-(4-chlorophenyl)-6-(methoxymethyl)pyrimidin-4-ol
	compound 7	5,5'-[(6z)-6-tetradecene-1,14-diyl]bis(1,3-benzenediol)
	compound 8	2-imino-1-isobutyl-5-oxo-1,5-dihydro-2h-dipyrido[1,2-a:2,3-d]pyrimidine-3-carbonitrile
	compound 9	N-(2-fluorophenyl)-2-methyl-6-(trifluoromethyl)nicotinamide
	compound 10	4-[(2-isopropyl-5-methylcyclohexyl)oxy]-4-oxobutanoic acid
	compound 11	13,14-dihydro-15-keto prostaglandin j2
	compound 12	(1s,13z,17r,18r)-9-hydroxy-4,5-dimethoxy-16-oxa-23-azapentacyclo[15.7.1.1~8,12~.0~2,7~.0~18,23~]hexacosa-2,4,6,8(26),9,11,13-heptaen-15-one
	compound 13	N-4-hydroxyphenylacetylglutamic acid
	compound 14	(2z,6e)-n-(2-hydroxyethyl)-2-methyl-2,6-icosadienamide
	compound 15	(3alpha,4alpha,5beta,11beta,12beta)-4,11,12-trihydroxycholestane-3,21-diyl bis(hydrogen sulfate)
	compound 16	N2-{[(3r,4r,5r)-4,5-dihydroxy-3-{[(4-methylphenyl)carbamoyl]amino}-1-cyclohexen-1-yl]carbonyl}-d-leucinamide
	compound 17	1-{4-[(3-{[5-(2-hydroxy-2-propanyl)-1,2-oxazol-3-yl]methyl}-3-oxetanyl)amino]-1-piperidinyl}ethanone
	compound 18	(3r,8r,10r)-10-[(3,6-dideoxy-alpha-l-arabino-hexopyranosyl)oxy]-3,8-dihydroxyundecanoic acid
	compound 19	1-(4-benzyl-1-piperidinyl)-2-[(3r,4s)-3-{[5-(phenoxymethyl)-1,2-oxazol-3-yl]methyl}-4-piperidinyl]ethanone
	compound 20	1-[4-(4-{5-[(2s)-1-(2-thienylmethyl)-2-pyrrolidinyl]-1,2,4-oxadiazol-3-yl}-2-pyridinyl)-1-piperazinyl]ethanone
Figure4B	compound1	2-(tert-butyl)-6-[(4-chlorophenyl)sulfonyl]pyrazolo[1,5-a]pyrimidin-7-amine
	compound2	10-methyl-7-(trifluoromethyl)-5,6-dihydrobenzo[h]pyrazolo[5,1-b]quinazoline
	compound3	{(2r,4s,5r)-5-[1-methyl-3-(2-naphthyl)-1h-pyrazol-5-yl]-1-azabicyclo[2.2.2]oct-2-yl}methyl (4-isopropylphenyl)carbamate
	compound4	3-methyl-5-[(1s,2r,4ar)-1,2,4a,5-tetramethyl-7-oxo-1,2,3,4,4a,7,8,8a-octahydro-1-naphthalenyl]pentanoic acid
	compound5	6-o-(2-methylbutanoyl)-α-d-glucopyranosyl α-d-glucopyranoside
	compound6	5-{(2r,3s)-6-hydroxy-2-(4-hydroxyphenyl)-4-[(e)-2-(4-hydroxyphenyl)vinyl]-2,3-dihydro-1-benzofuran-3-yl}-1,3-benzenediol
	compound7	1-[(1s,2s,3s,4r,5r)-4-(4-acetyl-1-piperazinyl)-3-hydroxy-6,8-dioxabicyclo[3.2.1]oct-2-yl]-3-[3-(trifluoromethyl)phenyl]urea
	compound8	N2-{[(3r,4r,5r)-4,5-dihydroxy-3-{[(4-methylphenyl)carbamoyl]amino}-1-cyclohexen-1-yl]carbonyl}-d-leucinamide
	compound9	2-[(1s,4s,5s)-4-{[(cyclohexylcarbamoyl)amino]methyl}-5-isopropyl-2-methyl-2-cyclohexen-1-yl]-n-[2-(dimethylamino)ethyl]acetamide
