# Supplementary material for: Untargeted metabolomics in Anectocillus roxburghii with habitat heterogeneity and the key abiotic factors affecting its active ingredients
Source: Front Plant Sci. 2024 Mar 8;15:1368880. doi: 10.3389/fpls.2024.1368880 (PMC10964796; doi:10.3389/fpls.2024.1368880)
Supplement: Supplementary Table 6 — 34 flavonoids with high accuracy in the differentially accumulated metabolites. [file Table_6.xlsx]

## Sheet: Sheet1
Table 6 34 flavonoids with high accuracy in the differentially accumulated metabolites
Metab_ID	Ion Mode	RT	m/z	Formula	Name	Delta Mass Da	Delta Mass ppm
4.91_788.20001	POS	4.91	788.2	C33 H40 O22	Quercetin-3-o-β-d-glucose-7-o-β-d-gentiobioside	-0.00111638	-1.41636
5.523_464.09582	POS	5.523	464.096	C21 H20 O12	Quercetin-7-O-glucoside	0.00033981	0.732199
5.576_304.05832	POS	5.576	304.058	C15 H12 O7	Taxifolin	1.24933e-05	0.0410884
6.287_624.16824	POS	6.287	624.168	C28 H32 O16	Isorhamnetin-3-o-neohesperidine	-0.000792669	-1.26996
6.59_624.16655	POS	6.59	624.167	C28 H32 O16	Isorhamnetin-3-O-robinobioside	-0.00248203	-3.97654
6.961_286.04765	POS	6.961	286.048	C15 H10 O6	Kaempferol	-8.73195e-05	-0.305262
7.073_624.16904	POS	7.073	624.169	C28 H32 O16	Narcissin	9.19976e-06	0.0147392
7.203_302.07892	POS	7.203	302.079	C16 H14 O6	Hesperetin	-0.000113833	-0.376832
7.275_448.10087	POS	7.275	448.101	C21 H20 O11	Kaempferol-7-o-β-d-glucopyranoside	0.00030577	0.682368
7.297_478.11162	POS	7.297	478.112	C22 H22 O12	Isorhamnetin-3-O-glucoside/Isorhamnetin-7-O-glucoside	0.000495725	1.03684
7.442_770.22597	POS	7.442	770.226	C34 H42 O20	Typhaneoside	-0.000977943	-1.26968
8.476_256.07365	POS	8.476	256.074	C15 H12 O4	Isoliquiritigenin	9.17126e-05	0.358149
9.103_316.05824	POS	9.103	316.058	C16 H12 O7	3-methoxy-5,7,3',4'-tetrahydroxy-flavone	-5.80309e-05	-0.183608
9.184_622.18955	POS	9.184	622.19	C29 H34 O15	Pectolinarin	-0.00022375	-0.359617
9.489_272.06853	POS	9.489	272.069	C15 H12 O5	Naringenin	5.40639e-05	0.198714
9.502_256.07366	POS	9.502	256.074	C15 H12 O4	4',7-dihydroxyflavanone	9.81108e-05	0.383135
10.086_316.05826	POS	10.086	316.058	C16 H12 O7	Isorhamnetin	-4.16471e-05	-0.13177
10.426_330.07391	POS	10.426	330.074	C17 H14 O7	Rhamnazin	-4.52276e-05	-0.137023
10.441_358.10525	POS	10.441	358.105	C19 H18 O7	Gardenin b	-4.2583e-06	-0.0118912
12.054_402.13159	POS	12.054	402.132	C21 H22 O8	Nobiletin	0.00011854	0.294778
12.675_314.07903	POS	12.675	314.079	C17 H14 O6	Pectolinarigenin	-4.6352e-06	-0.0147581
12.919_372.12093	POS	12.919	372.121	C20 H20 O7	Tangeretin	2.97705e-05	0.0800021
13.687_300.09975	POS	13.687	300.1	C17 H16 O5	4',7-di-o-methylnaringenin	-2.49635e-05	-0.0831841
6.09_640.16485	NEG	6.09	640.165	C28 H32 O17	Isorhamnetin-3,7-O-β-D-diglucoside	0.000896178	1.39992
6.473_610.15284	NEG	6.473	610.153	C27 H30 O16	Rutin	-0.000544201	-0.891908
6.671_464.09478	NEG	6.671	464.095	C21 H20 O12	Isoquercitrin	-0.000693997	-1.49538
6.96_594.15816	NEG	6.96	594.158	C27 H30 O15	Kaempferol-3-o-rutinoside	-0.000314342	-0.529055
7.175_448.09996	NEG	7.175	448.1	C21 H20 O11	Astragalin	-0.000597924	-1.33435
8.056_624.20656	NEG	8.056	624.207	C29 H36 O15	Methyl hesperidin	0.00113634	1.82045
8.728_302.04222	NEG	8.728	302.042	C15 H10 O7	Morin	-0.000433746	-1.43604
8.875_302.04221	NEG	8.875	302.042	C15 H10 O7	Quercetin	-0.000438376	-1.45137
10.309_344.08922	NEG	10.309	344.089	C18 H16 O7	Penduletin	-0.000385705	-1.12094
10.45_274.08697	NEG	10.45	274.087	C15 H14 O5	Phloretin	0.00284602	10.3837
11.045_256.07310	NEG	11.045	256.073	C15 H12 O4	Pinocembrin	-0.000455714	-1.77962
