# Supplementary material for: Untargeted metabolomics in Anectocillus roxburghii with habitat heterogeneity and the key abiotic factors affecting its active ingredients
Source: Front Plant Sci. 2024 Mar 8;15:1368880. doi: 10.3389/fpls.2024.1368880 (PMC10964796; doi:10.3389/fpls.2024.1368880)
Supplement: Supplementary Table 7 — Method validation parameters for 12 analytes. [file Table_7.xlsx]

## Sheet: Sheet1
Table 7 Method validation parameters for 12 analytes
compounds	linear curve	R2	linear range/ ng·mL-1	LOD/ ng·mL-1	LOQ/ ng·mL-1	precision/RSD%	reproducibility/RSD%	stability/RSD%
narcissin	Y = 1831.60 X+ 8658.60	0.9989	8.55～173.75	4.28	8.55	1.3	1.79	3.82
quercetin	Y = 792.78 X - 1698.10	0.9992	7.42～475.00	1.86	7.42	3.19	3.54	2.31
rutin	Y = 116.43X - 517.20	0.9997	70.94～2837.50	35.47	70.94	1.57	2.54	2.9
quercetin-7-O-glucoside	Y = 498.19 X+ 2480.60	0.9989	6.32～1012.50	3.16	6.33	2.85	2.86	2.38
isorhamnetin-3-O-glucoside	Y = 34.12 X+ 573.54	0.998	30.04～961.25	7.51	15.02	1.98	3.06	4.25
nicotiflorin	Y = 1262.70 X+ 14373.00	0.9998	9.30～1487.50	4.65	9.3	2.86	3.19	4.31
kaempferol	Y=89.91 X+182.56	0.9996	39.58～475.00	14.84	39.58	3.9	4.48	4.35
isorhamnetin	Y=758.35X+1568.30	0.9994	4.86~622.50	1.22	4.86	2.91	2.75	4.65
hesperetin	Y=1245.40 X+907.38	0.999	2.47~316.25	0.62	2.47	3.93	3.94	3.15
naringenin	Y=2348.60 X+73229.00	0.9992	10.82~3462.50	2.71	10.82	3.33	2.58	3.82
phloretin	Y=2530.60 X+18034.00	0.9995	4.90~1568.75	2.45	4.9	3.68	2.85	3.12
tangeretin	Y=18940.00X+43593.00	0.999	1.12~47.71	0.56	1.12	1.88	4.32	2.17
